# Supplementary material for: Metabarcoding and metagenomic data across aquatic environmental gradients along the coasts of France and Chile
Source: Sci Data. 2026 Jan 13;13:29. doi: 10.1038/s41597-026-06572-1 (PMC12804801; doi:10.1038/s41597-026-06572-1)
Supplement: Supplementary file 1 — Supplementary tables [file 41597_2026_6572_MOESM1_ESM.xlsx]

## Sheet: Overview
Overview of supplementary tables
Table S1	Overview of samples, location and their environmental classification with indication if the sample yielded metabarcoding and/or metagenomic data.
Table S2	Cumulative contig length of eukaryotic and prokaryotic origin and their percentage of the total assembly length for each category.
Table S3	Extended assembly statistics.
Table S4	Average binning statistics per assembly including information on refined bins (> 50% Completeness, < 10% Contamination) and bins sets prior to refinement obtained through different binners (applying the same quality criteria).
Table S5	Differences between checkM2 and checkM completeness and contamination for the final bin set before manual curation.
Table S6	Quality statistics (checkM2) and taxonomic assignment (gtdbtk with GTDB r226) of the final set of MAGs.
Table S7	Overview of genetic novelty in single MAGs as proportion of unknown proteins.

## Sheet: Table S1
Table S1 Overview of samples, location and their environmental classification with indication if the sample yielded metabarcoding and/or metagenomic data.
	sample ID	site ID	sampling_date	time	latitude	longitude	environmental feature	water depth [m]	metabarcoding	metagenomics	notes
Chile	CBD01	CBD	2022-05-02	11:44:00	-42.3436	-72.4797	fjord	200	X	X
	CBS01	CBS	2022-05-02	12:16:00	-42.3436	-72.4797	fjord	1	X	X
	CCO01	CCO	2022-04-21	12:00:00	-36.5262	-72.9554	beach	1	X	X
	CDE01	CDE	2022-04-20	11:43:00	-36.543	-72.9227	estuary	1	X	X
	CDE02	CDE	2022-04-21	16:48:00	-36.543	-72.9227	estuary	1	X	X
	CDI01	CDI	2022-04-20	12:15:00	-36.541	-72.9347	fjord	1	X	X
	CHD01	CHD	2022-04-30	18:00:00	-42.3436	-72.4797	fjord	200	X	X
	CHI01	CHI	2022-04-13	10:38	-32.9302	-71.5388	harbour	1	X	X
	CHS01	CHS	2022-04-30		-42.3436	-72.4797	fjord	5	X	X
	CMH01	CMH	2022-05-04	14:00:00	-42.3558	-72.4403	fjord	1	X	X
	CMH02	CMH	2022-05-06	12:07:00	-42.3558	-72.4403	fjord	16	X	X
	CPL01	CPL	2022-04-12	13:00	-33.0219	-71.6321	harbour	1	X	X
	CRA01	CRA	2022-04-13	09:50	-32.9194	-71.5072	estuary	1	X	X
	CXH01	CXH	2022-05-04	11:22:00	-42.3865	-72.4599	fjord	1	X	X
	CYH01	CYH	2022-05-06	10:10:00	-42.3436	-72.4797	fjord	2.5	X	X
France	FBB01	FBB	2022-05-31	08:18	42.4821	3.12748	beach	1	X	X
	FBB02	FBB	2022-07-05	08:45	42.4821	3.12748	beach	1	X	X
	FBB03	FBB	2022-08-23	08:36	42.4821	3.12748	beach	1	X	X
	FBB04	FBB	2022-09-20	08:30	42.4821	3.12748	beach	1	X	X
	FBB05	FBB	2022-10-11	12:54	42.4821	3.12748	beach	1	X	X
	FBB06	FBB	2022-11-22	08:47	42.4821	3.12748	beach	1	X	X
	FBB07	FBB	2023-12-12	09:30	42.4821	3.12748	beach	1	X	X
	FCF01	FCF	2022-03-30	9:42	42.6742	3.00071	lagoon	1	X	X
	FCF02	FCF	2022-09-26	08:19	42.6742	3.00071	lagoon	1	X	X
	FCF03	FCF	2023-12-06	07:40	42.6742	3.00071	lagoon	1	X	X
	FCF04	FCF	2024-01-17	08:15	42.6742	3.00071	lagoon	1	X	X
	FCM01	FCM	2022-03-22	8:40	42.6725	2.99732	salt marsh	1	X	X
	FCM02	FCM	2024-01-17	08:25	42.6725	2.99732	salt marsh	1	X	X
	FCT01	FCT	2021-12-13	09:00	42.6592	3.02815	lagoon	1	X	X
	FCT02	FCT	2022-01-25	09:00	42.6592	3.02815	lagoon	1	X	X
	FCT03	FCT	2022-02-21	11:00	42.6592	3.02815	lagoon	1	X	X
	FCT04	FCT	2022-03-30	10:54	42.6592	3.02815	lagoon	1	X	X
	FCT05	FCT	2022-04-28	08:44	42.6592	3.02815	lagoon	1	X	X
	FCT06	FCT	2022-05-23	08:48	42.6592	3.02815	lagoon	1	X	X
	FCT07	FCT	2022-06-21	08:53	42.6592	3.02815	lagoon	1	X	X
	FCT08	FCT	2022-07-20	08:58	42.6592	3.02815	lagoon	1	X	X
	FCT09	FCT	2022-08-16	08:00	42.6592	3.02815	lagoon	1	X	X
	FCT10	FCT	2022-09-12	08:08	42.6592	3.02815	lagoon	1	X	X
	FCT11	FCT	2022-10-06	08:50	42.6592	3.02815	lagoon	1	X	X
	FCT12	FCT	2022-11-03	08:51	42.6592	3.02815	lagoon	1	X	X
	FCT13	FCT	2023-12-06	08:32	42.6592	3.02815	lagoon	1	X	X
	FGR01	FGR	2022-01-27	08:15	43.1162	3.08551	lagoon	1	X	X
	FGR02	FGR	2022-03-03	08:40	43.1162	3.08551	lagoon	1	X	X
	FGR03	FGR	2022-03-24	07:15	43.1162	3.08551	lagoon	1	X	X
	FGR04	FGR	2022-04-13	08:06	43.1162	3.08551	lagoon	1	X	X
	FGR05	FGR	2022-06-02	09:37	43.1162	3.08551	lagoon	1	X	X
	FGR06	FGR	2022-06-23	07:44	43.1162	3.08551	lagoon	1	X	X
	FGR07	FGR	2022-07-22	08:49	43.1162	3.08551	lagoon	1	X	X
	FGR08	FGR	2022-08-17	06:53	43.1162	3.08551	lagoon	1	X	X
	FGR09	FGR	2022-09-13	09:11	43.1162	3.08551	lagoon	1	X	X
	FGR10	FGR	2022-10-10	08:56	43.1162	3.08551	lagoon	1	X	X
	FGR11	FGR	2022-11-07	08:32	43.1162	3.08551	lagoon	1	X	X
	FGR12	FGR	2022-12-06	08:28	43.1162	3.08551	lagoon	1	X	X
	FHB01	FHB	2021-12-02	08:15	42.4812	3.13505	harbour	1	X	X
	FHB02	FHB	2022-02-02	10:22	42.4812	3.13505	harbour	1	X	X
	FHB03	FHB	2022-03-01	09:15	42.4812	3.13505	harbour	1	X	X
	FHB04	FHB	2022-03-29	08:50	42.4812	3.13505	harbour	1	X	X
	FHB05	FHB	2022-04-19	09:00	42.4812	3.13505	harbour	1	X	X
	FHB06	FHB	2022-05-17	13:04	42.4812	3.13505	harbour	1	X	X
	FHB07	FHB	2022-06-15	12:34	42.4812	3.13505	harbour	1	X	X
	FHB08	FHB	2022-07-26	08:51	42.4812	3.13505	harbour	1	X	X
	FHB09	FHB	2022-08-29	12:57	42.4812	3.13505	harbour	1	X	X
	FHB10	FHB	2022-09-26	09:38	42.4812	3.13505	harbour	1	X	X
	FHB11	FHB	2022-10-25	09:17	42.4812	3.13505	harbour	1	X	X
	FLA01	FLA	2023-10-13	08:08	42.8973	3.00101	salt marsh	1	X	X
	FLA02	FLA	2023-11-29	08:05	42.8973	3.00101	salt marsh	1	X	X
	FLA03	FLA	2024-01-15	08:04	42.8973	3.00101	salt marsh	1	X	X
	FLC01	FLC	2022-01-25	08:20	42.8741	3.03541	lagoon	1	X	X
	FLC02	FLC	2022-02-21	11:45	42.8741	3.03541	lagoon	1	X	X
	FLC03	FLC	2022-03-22	7:30	42.8741	3.03541	lagoon	1	X	X
	FLC04	FLC	2022-04-28	07:58	42.8741	3.03541	lagoon	1	X	X
	FLC05	FLC	2022-05-23	07:45	42.8741	3.03541	lagoon	1	X	X
	FLC06	FLC	2022-06-21	08:01	42.8741	3.03541	lagoon	1	X	X
	FLC07	FLC	2022-07-20	07:48	42.8741	3.03541	lagoon	1	X	X
	FLC08	FLC	2022-08-16	07:17	42.8741	3.03541	lagoon	1	X	X
	FLC09	FLC	2022-09-12	07:13	42.8741	3.03541	lagoon	1	X	X
	FLC10	FLC	2022-10-06	07:56	42.8741	3.03541	lagoon	1	X	X
	FLC11	FLC	2022-11-03	07:59	42.8741	3.03541	lagoon	1	X	X
	FLC12	FLC	2022-12-06	09:41	42.8741	3.03541	lagoon	1	X	X
	FLM01	FLM	2023-10-13	07:58	42.8973	3.00113	salt marsh	1	X	X
	FLM02	FLM	2023-11-29	08:21	42.8973	3.00113	salt marsh	1	X	X
	FLM03	FLM	2024-01-15	08:19	42.8973	3.00113	salt marsh	1	X	X
	FLP01	FLP	2021-12-13	07:40	42.9662	3.00263	lagoon	1	X	X
	FLP02	FLP	2022-01-27	08:45	42.9662	3.00263	lagoon	1	X	X
	FLP03	FLP	2022-03-03	09:45	42.9662	3.00263	lagoon	1	X	X
	FLP04	FLP	2022-03-24	08:05	42.9662	3.00263	lagoon	1	X	X
	FLP05	FLP	2022-04-13	09:06	42.9662	3.00263	lagoon	1	X	X
	FLP06	FLP	2022-06-02	08:08	42.9662	3.00263	lagoon	1	X	X
	FLP07	FLP	2022-06-23	08:43	42.9662	3.00263	lagoon	1	X	X
	FLP08	FLP	2022-07-22	09:59	42.9662	3.00263	lagoon	1	X	X
	FLP09	FLP	2022-08-17	07:55	42.9662	3.00263	lagoon	1	X	X
	FLP10	FLP	2022-09-13	08:07	42.9662	3.00263	lagoon	1	X	X
	FLP11	FLP	2022-10-10	10:21	42.9662	3.00263	lagoon	1	X	X
	FLP12	FLP	2022-11-07	09:47	42.9662	3.00263	lagoon	1	X	X
	FMD01	FMD	2022-02-24	10:12	42.4533	3.54333	pelagic	500	X	X
	FMD02	FMD	2022-04-26		42.4533	3.54333	pelagic	500	X	X
	FMD03	FMD	2022-07-28		42.4533	3.54333	pelagic	500	X	X
	FMS01	FMS	2022-02-24	11:19	42.4533	3.54333	pelagic	5	X	X
	FMS02	FMS	2022-04-26		42.4533	3.54333	pelagic	5	X	X
	FMS03	FMS	2022-05-17	11:11	42.4533	3.54333	pelagic	5	X	X
	FMS04	FMS	2022-06-15		42.4533	3.54333	pelagic	5	X	X
	FMS05	FMS	2022-07-28		42.4533	3.54333	pelagic	5	X	X
	FMS06	FMS	2022-08-29		42.4533	3.54333	pelagic	5	X	X
	FMS07	FMS	2022-10-11		42.4533	3.54333	pelagic	5	X	X
	FSS01	FSS	2022-02-02	09:13	42.5167	3.18333	coast	3	XX	XX	sequenced twice (filter 1 and 2)
	FSS02	FSS	2022-03-01		42.5167	3.18333	coast	3	X	X
	FSS03	FSS	2022-03-29	08:37	42.5167	3.18333	coast	3	X	X
	FSS04	FSS	2022-04-19	08:40	42.5167	3.18333	coast	3	X	X
	FSS05	FSS	2022-05-31		42.5167	3.18333	coast	3		X	too few reads in metabarcoding sample
	FSS06	FSS	2022-07-05		42.5167	3.18333	coast	3	X	X
	FSS07	FSS	2022-07-26		42.5167	3.18333	coast	3	X	X
	FSS08	FSS	2022-08-23		42.5167	3.18333	coast	3	X	X
	FSS09	FSS	2022-09-20	08:20	42.5167	3.18333	coast	3	X	X
	FSS10	FSS	2022-10-25		42.5167	3.18333	coast	3	X	X
	FSS11	FSS	2022-11-22		42.5167	3.18333	coast	3	X	X
	FSS12	FSS	2023-12-12	09:00	42.5167	3.18333	coast	3	X	X

## Sheet: Table S2
Table S2 Cumulative contig length of eukaryotic and prokaryotic origin and their percentage of the total assembly length for each category.
sample ID	detailed_classification	total_contig_length	proportion [%]
CBD01.1	eukaryote	39007496	10.4948
CBD01.1	eukaryote_virus	15804941	4.25226
CBD01.1	organelle	101063	0.0271906
CBD01.1	plasmid	84189700	22.6509
CBD01.1	prokaryote	203817918	54.8364
CBD01.1	prokaryote_virus	28762408	7.73841
CBS01.1	eukaryote	25816119	7.52617
CBS01.1	eukaryote_virus	14226212	4.14737
CBS01.1	organelle	280506	0.0817759
CBS01.1	plasmid	52796476	15.3918
CBS01.1	prokaryote	135705282	39.5622
CBS01.1	prokaryote_virus	114193243	33.2908
CCO01.1	eukaryote	93585830	20.5024
CCO01.1	eukaryote_virus	33670677	7.37643
CCO01.1	organelle	1108001	0.242736
CCO01.1	plasmid	71518499	15.668
CCO01.1	prokaryote	196314331	43.0077
CCO01.1	prokaryote_virus	60265682	13.2028
CDE01.1	eukaryote	19537557	7.83108
CDE01.1	eukaryote_virus	11181404	4.48175
CDE01.1	organelle	498346	0.199748
CDE01.1	plasmid	46950274	18.8187
CDE01.1	prokaryote	141834432	56.8504
CDE01.1	prokaryote_virus	29485268	11.8183
CDE02.1	eukaryote	9636906	3.44355
CDE02.1	eukaryote_virus	10397024	3.71516
CDE02.1	organelle	277408	0.0991261
CDE02.1	plasmid	53697292	19.1876
CDE02.1	prokaryote	159823130	57.1095
CDE02.1	prokaryote_virus	46021876	16.445
CDI01.2	eukaryote	88066455	28.0926
CDI01.2	eukaryote_virus	16562111	5.2832
CDI01.2	organelle	815055	0.259997
CDI01.2	plasmid	39285586	12.5318
CDI01.2	prokaryote	143622460	45.8146
CDI01.2	prokaryote_virus	25134525	8.01775
CHD01.1	eukaryote	38950247	10.093
CHD01.1	eukaryote_virus	17406336	4.51044
CHD01.1	organelle	89661	0.0232335
CHD01.1	plasmid	90057061	23.3362
CHD01.1	prokaryote	211358925	54.7687
CHD01.1	prokaryote_virus	28049692	7.26842
CHI01.1	eukaryote	29076027	11.0974
CHI01.1	eukaryote_virus	14012371	5.34809
CHI01.1	organelle	466234	0.177947
CHI01.1	plasmid	36993596	14.1193
CHI01.1	prokaryote	134566734	51.36
CHI01.1	prokaryote_virus	46891988	17.8972
CHS01.1	eukaryote	34708558	11.172
CHS01.1	eukaryote_virus	13075328	4.20868
CHS01.1	organelle	511446	0.164624
CHS01.1	plasmid	58122742	18.7085
CHS01.1	prokaryote	161155858	51.8727
CHS01.1	prokaryote_virus	43101459	13.8735
CMH01.1	eukaryote	34094387	11.7136
CMH01.1	eukaryote_virus	13486111	4.63336
CMH01.1	organelle	763240	0.262223
CMH01.1	plasmid	48346000	16.61
CMH01.1	prokaryote	121449611	41.7259
CMH01.1	prokaryote_virus	72926173	25.0549
CMH02.1	eukaryote	31938187	11.7486
CMH02.1	eukaryote_virus	12992388	4.77932
CMH02.1	organelle	246515	0.0906818
CMH02.1	plasmid	57583656	21.1825
CMH02.1	prokaryote	137090755	50.4296
CMH02.1	prokaryote_virus	31994555	11.7694
CPL01.1	eukaryote	49798734	18.1825
CPL01.1	eukaryote_virus	16543416	6.04031
CPL01.1	organelle	534912	0.195306
CPL01.1	plasmid	36661407	13.3858
CPL01.1	prokaryote	138138626	50.437
CPL01.1	prokaryote_virus	32206329	11.7591
CRA01.1	eukaryote	100805777	25.6031
CRA01.1	eukaryote_virus	13664924	3.47068
CRA01.1	organelle	478005	0.121406
CRA01.1	plasmid	45936171	11.6671
CRA01.1	prokaryote	172181142	43.7314
CRA01.1	prokaryote_virus	60658420	15.4063
CXH01.1	eukaryote	51828473	14.3828
CXH01.1	eukaryote_virus	14970011	4.15428
CXH01.1	organelle	665699	0.184736
CXH01.1	plasmid	61597066	17.0936
CXH01.1	prokaryote	178139533	49.4349
CXH01.1	prokaryote_virus	53150776	14.7497
CYH01.1	eukaryote	70522185	18.8744
CYH01.1	eukaryote_virus	14921951	3.99368
CYH01.1	organelle	662917	0.177422
CYH01.1	plasmid	59784759	16.0007
CYH01.1	prokaryote	167506975	44.8312
CYH01.1	prokaryote_virus	60240094	16.1225
FBB01.1	eukaryote	15773313	8.74406
FBB01.1	eukaryote_virus	8295464	4.59866
FBB01.1	organelle	86997	0.0482275
FBB01.1	plasmid	38155335	21.1517
FBB01.1	prokaryote	108123695	59.9392
FBB01.1	prokaryote_virus	9954109	5.51814
FBB02.1	eukaryote	23355418	10.5889
FBB02.1	eukaryote_virus	9689053	4.39283
FBB02.1	organelle	110743	0.0502087
FBB02.1	plasmid	41905016	18.9989
FBB02.1	prokaryote	124902616	56.6284
FBB02.1	prokaryote_virus	20602334	9.3407
FBB03.2	eukaryote	21425844	7.82644
FBB03.2	eukaryote_virus	12211415	4.46059
FBB03.2	organelle	180481	0.0659262
FBB03.2	plasmid	57529830	21.0145
FBB03.2	prokaryote	151254603	55.2504
FBB03.2	prokaryote_virus	31160033	11.3822
FBB04.1	eukaryote	19284919	10.6188
FBB04.1	eukaryote_virus	24336712	13.4005
FBB04.1	organelle	47916	0.0263839
FBB04.1	plasmid	35069398	19.3102
FBB04.1	prokaryote	83224631	45.8258
FBB04.1	prokaryote_virus	19647300	10.8183
FBB05.1	eukaryote	16258461	7.309
FBB05.1	eukaryote_virus	7851244	3.52953
FBB05.1	organelle	132540	0.0595834
FBB05.1	plasmid	40541404	18.2254
FBB05.1	prokaryote	130031336	58.4556
FBB05.1	prokaryote_virus	27629533	12.4209
FBB06.1	eukaryote	35745583	8.68765
FBB06.1	eukaryote_virus	17923483	4.35614
FBB06.1	organelle	255145	0.0620107
FBB06.1	plasmid	78791480	19.1496
FBB06.1	prokaryote	223770601	54.3855
FBB06.1	prokaryote_virus	54966767	13.3592
FBB07.1	eukaryote	97835765	14.2185
FBB07.1	eukaryote_virus	24525110	3.56425
FBB07.1	organelle	1158706	0.168395
FBB07.1	plasmid	130479643	18.9627
FBB07.1	prokaryote	387098374	56.2572
FBB07.1	prokaryote_virus	46989422	6.82899
FCF01.1	eukaryote	16236323	6.47707
FCF01.1	eukaryote_virus	9857055	3.93222
FCF01.1	organelle	168731	0.067311
FCF01.1	plasmid	33977182	13.5543
FCF01.1	prokaryote	107793099	43.0013
FCF01.1	prokaryote_virus	82641527	32.9677
FCF02.1	eukaryote	29551811	11.0341
FCF02.1	eukaryote_virus	15467820	5.77542
FCF02.1	organelle	411960	0.153819
FCF02.1	plasmid	29944799	11.1809
FCF02.1	prokaryote	115647455	43.1808
FCF02.1	prokaryote_virus	76797884	28.675
FCF03.1	eukaryote	42556454	8.60077
FCF03.1	eukaryote_virus	29692762	6.00099
FCF03.1	organelle	781509	0.157945
FCF03.1	plasmid	63945388	12.9235
FCF03.1	prokaryote	164053261	33.1556
FCF03.1	prokaryote_virus	193768610	39.1612
FCF04.1	eukaryote	46799648	10.9747
FCF04.1	eukaryote_virus	24630841	5.77601
FCF04.1	organelle	405598	0.0951139
FCF04.1	plasmid	55411714	12.9942
FCF04.1	prokaryote	177611493	41.6504
FCF04.1	prokaryote_virus	121574555	28.5096
FCM01.1	eukaryote	12836031	5.61234
FCM01.1	eukaryote_virus	7363522	3.21958
FCM01.1	organelle	154277	0.0674551
FCM01.1	plasmid	45580543	19.9293
FCM01.1	prokaryote	117090984	51.1961
FCM01.1	prokaryote_virus	45685329	19.9752
FCM02.1	eukaryote	76015430	15.1957
FCM02.1	eukaryote_virus	16355070	3.26943
FCM02.1	organelle	928084	0.185527
FCM02.1	plasmid	96811657	19.353
FCM02.1	prokaryote	252646487	50.5048
FCM02.1	prokaryote_virus	57485406	11.4915
FCT01.2	eukaryote	15806329	5.86373
FCT01.2	eukaryote_virus	14475812	5.37014
FCT01.2	organelle	37760	0.014008
FCT01.2	plasmid	39200011	14.5422
FCT01.2	prokaryote	125132961	46.421
FCT01.2	prokaryote_virus	74908298	27.789
FCT02.2	eukaryote	14109722	5.76997
FCT02.2	eukaryote_virus	14230636	5.81942
FCT02.2	organelle	73972	0.0302498
FCT02.2	plasmid	30890291	12.6322
FCT02.2	prokaryote	101442421	41.4835
FCT02.2	prokaryote_virus	83790022	34.2648
FCT03.1	eukaryote	30228672	11.618
FCT03.1	eukaryote_virus	14692478	5.64686
FCT03.1	organelle	309013	0.118765
FCT03.1	plasmid	34262333	13.1683
FCT03.1	prokaryote	119593400	45.9641
FCT03.1	prokaryote_virus	61102575	23.484
FCT04.1	eukaryote	22639195	10.7148
FCT04.1	eukaryote_virus	12485787	5.90935
FCT04.1	organelle	141119	0.0667897
FCT04.1	plasmid	26035980	12.3225
FCT04.1	prokaryote	96186325	45.5237
FCT04.1	prokaryote_virus	53800275	25.4629
FCT05.1	eukaryote	15750503	6.98575
FCT05.1	eukaryote_virus	13394117	5.94063
FCT05.1	organelle	243908	0.108179
FCT05.1	plasmid	28506915	12.6435
FCT05.1	prokaryote	120213632	53.3178
FCT05.1	prokaryote_virus	47357101	21.0041
FCT06.1	eukaryote	77628506	29.7556
FCT06.1	eukaryote_virus	22908097	8.78086
FCT06.1	organelle	318113	0.121935
FCT06.1	plasmid	21005034	8.0514
FCT06.1	prokaryote	99360856	38.0858
FCT06.1	prokaryote_virus	39666179	15.2044
FCT07.1	eukaryote	26739838	10.7229
FCT07.1	eukaryote_virus	20345964	8.15892
FCT07.1	organelle	323912	0.129892
FCT07.1	plasmid	28310240	11.3527
FCT07.1	prokaryote	108699786	43.5896
FCT07.1	prokaryote_virus	64951070	26.046
FCT08.1	eukaryote	55917201	20.4229
FCT08.1	eukaryote_virus	15216100	5.55745
FCT08.1	organelle	205876	0.0751931
FCT08.1	plasmid	31807361	11.6172
FCT08.1	prokaryote	124264827	45.3859
FCT08.1	prokaryote_virus	46384968	16.9414
FCT09.1	eukaryote	47848192	18.1213
FCT09.1	eukaryote_virus	14736092	5.58093
FCT09.1	organelle	433273	0.164091
FCT09.1	plasmid	34272507	12.9799
FCT09.1	prokaryote	127573609	48.3154
FCT09.1	prokaryote_virus	39179912	14.8384
FCT10.1	eukaryote	92730799	25.3001
FCT10.1	eukaryote_virus	27559938	7.51928
FCT10.1	organelle	472123	0.128811
FCT10.1	plasmid	40384772	11.0183
FCT10.1	prokaryote	126605714	34.5423
FCT10.1	prokaryote_virus	78770207	21.4912
FCT11.1	eukaryote	37759084	14.4426
FCT11.1	eukaryote_virus	14301358	5.47017
FCT11.1	organelle	587713	0.224796
FCT11.1	plasmid	28739698	10.9927
FCT11.1	prokaryote	109684424	41.9536
FCT11.1	prokaryote_virus	70370146	26.9161
FCT12.1	eukaryote	26373935	12.0367
FCT12.1	eukaryote_virus	10960821	5.00238
FCT12.1	organelle	389226	0.177638
FCT12.1	plasmid	27777178	12.6772
FCT12.1	prokaryote	107067560	48.8643
FCT12.1	prokaryote_virus	46543204	21.2417
FCT13.1	eukaryote	35503509	8.58653
FCT13.1	eukaryote_virus	26001635	6.2885
FCT13.1	organelle	744678	0.1801
FCT13.1	plasmid	50868904	12.3027
FCT13.1	prokaryote	147591511	35.695
FCT13.1	prokaryote_virus	152768943	36.9472
FGR01.1	eukaryote	7120476	6.36465
FGR01.1	eukaryote_virus	9510983	8.50141
FGR01.1	organelle	196914	0.176012
FGR01.1	plasmid	16441392	14.6962
FGR01.1	prokaryote	61956155	55.3796
FGR01.1	prokaryote_virus	16649428	14.8821
FGR02.1	eukaryote	9715759	5.72897
FGR02.1	eukaryote_virus	6192573	3.6515
FGR02.1	organelle	37095	0.0218733
FGR02.1	plasmid	22590698	13.3208
FGR02.1	prokaryote	103524986	61.0443
FGR02.1	prokaryote_virus	27528890	16.2326
FGR03.1	eukaryote	9138919	5.39528
FGR03.1	eukaryote_virus	5549343	3.27613
FGR03.1	organelle	34295	0.0202465
FGR03.1	plasmid	25439515	15.0186
FGR03.1	prokaryote	107389756	63.399
FGR03.1	prokaryote_virus	21835410	12.8908
FGR04.1	eukaryote	8898060	5.10674
FGR04.1	eukaryote_virus	9055619	5.19716
FGR04.1	organelle	30200	0.0173323
FGR04.1	plasmid	24841831	14.2571
FGR04.1	prokaryote	102773094	58.9831
FGR04.1	prokaryote_virus	28642739	16.4385
FGR05.1	eukaryote	15018880	9.57329
FGR05.1	eukaryote_virus	5008699	3.19263
FGR05.1	organelle	26021	0.0165862
FGR05.1	plasmid	21304729	13.58
FGR05.1	prokaryote	93156694	59.3797
FGR05.1	prokaryote_virus	22368157	14.2578
FGR06.1	eukaryote	9430674	6.59605
FGR06.1	eukaryote_virus	5601177	3.9176
FGR06.1	organelle	61913	0.0433035
FGR06.1	plasmid	22729713	15.8977
FGR06.1	prokaryote	82048189	57.3866
FGR06.1	prokaryote_virus	23102881	16.1587
FGR07.1	eukaryote	14127462	9.45902
FGR07.1	eukaryote_virus	7018233	4.69905
FGR07.1	organelle	89774	0.060108
FGR07.1	plasmid	22123777	14.8129
FGR07.1	prokaryote	69913264	46.8103
FGR07.1	prokaryote_virus	36081866	24.1586
FGR08.1	eukaryote	29513696	9.53356
FGR08.1	eukaryote_virus	18700074	6.04052
FGR08.1	organelle	316243	0.102153
FGR08.1	plasmid	49330389	15.9348
FGR08.1	prokaryote	136210768	43.999
FGR08.1	prokaryote_virus	75505809	24.39
FGR09.1	eukaryote	33537243	11.5996
FGR09.1	eukaryote_virus	15893718	5.49721
FGR09.1	organelle	238959	0.0826495
FGR09.1	plasmid	42498195	14.699
FGR09.1	prokaryote	147078302	50.8704
FGR09.1	prokaryote_virus	49877094	17.2511
FGR10.1	eukaryote	16756598	10.0154
FGR10.1	eukaryote_virus	6543618	3.91112
FGR10.1	organelle	42444	0.0253688
FGR10.1	plasmid	25702413	15.3623
FGR10.1	prokaryote	92182547	55.0975
FGR10.1	prokaryote_virus	26080513	15.5883
FGR11.1	eukaryote	11135471	5.55031
FGR11.1	eukaryote_virus	6704444	3.34173
FGR11.1	organelle	81422	0.0405836
FGR11.1	plasmid	32452750	16.1756
FGR11.1	prokaryote	107584270	53.6238
FGR11.1	prokaryote_virus	42669658	21.268
FGR12.1	eukaryote	8687591	6.22977
FGR12.1	eukaryote_virus	4669614	3.34853
FGR12.1	organelle	48632	0.0348734
FGR12.1	plasmid	20978095	15.0431
FGR12.1	prokaryote	85094773	61.0205
FGR12.1	prokaryote_virus	19974109	14.3232
FHB01.1	eukaryote	27257039	10.8416
FHB01.1	eukaryote_virus	7623443	3.03225
FHB01.1	organelle	330402	0.131419
FHB01.1	plasmid	50438809	20.0622
FHB01.1	prokaryote	151611615	60.304
FHB01.1	prokaryote_virus	14150760	5.62851
FHB02.2	eukaryote	30729967	17.3084
FHB02.2	eukaryote_virus	7291572	4.10692
FHB02.2	organelle	259734	0.146293
FHB02.2	plasmid	23813940	13.413
FHB02.2	prokaryote	99615524	56.1077
FHB02.2	prokaryote_virus	15832820	8.91771
FHB03.1	eukaryote	26953281	15.0043
FHB03.1	eukaryote_virus	6784273	3.77666
FHB03.1	organelle	247368	0.137704
FHB03.1	plasmid	23976645	13.3473
FHB03.1	prokaryote	104686388	58.2766
FHB03.1	prokaryote_virus	16989069	9.45744
FHB04.2	eukaryote	18339780	6.51702
FHB04.2	eukaryote_virus	10596230	3.76536
FHB04.2	organelle	213753	0.0759569
FHB04.2	plasmid	47823615	16.9941
FHB04.2	prokaryote	182707849	64.9251
FHB04.2	prokaryote_virus	21732250	7.72253
FHB05.1	eukaryote	14984767	5.99777
FHB05.1	eukaryote_virus	7201033	2.88227
FHB05.1	organelle	171235	0.0685381
FHB05.1	plasmid	43337271	17.3461
FHB05.1	prokaryote	164207253	65.7252
FHB05.1	prokaryote_virus	19937543	7.98015
FHB06.1	eukaryote	12100474	8.11343
FHB06.1	eukaryote_virus	7305804	4.89858
FHB06.1	organelle	201261	0.134946
FHB06.1	plasmid	23155864	15.5261
FHB06.1	prokaryote	89846183	60.2423
FHB06.1	prokaryote_virus	16531786	11.0846
FHB07.1	eukaryote	16424329	8.55852
FHB07.1	eukaryote_virus	6295356	3.28043
FHB07.1	organelle	167380	0.0872197
FHB07.1	plasmid	30191121	15.7322
FHB07.1	prokaryote	120103474	62.5845
FHB07.1	prokaryote_virus	18724532	9.75713
FHB08.1	eukaryote	34994183	15.8375
FHB08.1	eukaryote_virus	7415966	3.35628
FHB08.1	organelle	470266	0.21283
FHB08.1	plasmid	29276543	13.2498
FHB08.1	prokaryote	134736280	60.9782
FHB08.1	prokaryote_virus	14064768	6.36536
FHB09.1	eukaryote	28407302	12.1117
FHB09.1	eukaryote_virus	6702769	2.85778
FHB09.1	organelle	338774	0.144439
FHB09.1	plasmid	35380941	15.085
FHB09.1	prokaryote	142481999	60.7484
FHB09.1	prokaryote_virus	21232789	9.05277
FHB10.1	eukaryote	21752376	7.58859
FHB10.1	eukaryote_virus	7586229	2.64655
FHB10.1	organelle	441173	0.153909
FHB10.1	plasmid	46493659	16.2199
FHB10.1	prokaryote	184015315	64.1961
FHB10.1	prokaryote_virus	26357040	9.19499
FHB11.1	eukaryote	33488408	9.90484
FHB11.1	eukaryote_virus	14290289	4.22663
FHB11.1	organelle	286619	0.084773
FHB11.1	plasmid	63507270	18.7835
FHB11.1	prokaryote	193863155	57.3387
FHB11.1	prokaryote_virus	32665839	9.66155
FLA01.1	eukaryote	47717832	10.719
FLA01.1	eukaryote_virus	18342023	4.12021
FLA01.1	organelle	334052	0.0750389
FLA01.1	plasmid	69841988	15.6888
FLA01.1	prokaryote	211758094	47.5678
FLA01.1	prokaryote_virus	97177553	21.8292
FLA02.1	eukaryote	35579993	7.09624
FLA02.1	eukaryote_virus	21373580	4.26285
FLA02.1	organelle	715140	0.142631
FLA02.1	plasmid	69506839	13.8628
FLA02.1	prokaryote	256049584	51.0678
FLA02.1	prokaryote_virus	118166710	23.5677
FLA03.1	eukaryote	36274829	6.66841
FLA03.1	eukaryote_virus	21303367	3.9162
FLA03.1	organelle	703426	0.129311
FLA03.1	plasmid	98642983	18.1336
FLA03.1	prokaryote	277960188	51.0975
FLA03.1	prokaryote_virus	109095253	20.055
FLC01.1	eukaryote	33471434	14.8048
FLC01.1	eukaryote_virus	12455784	5.50934
FLC01.1	organelle	365101	0.161489
FLC01.1	plasmid	25271323	11.1778
FLC01.1	prokaryote	109109304	48.2604
FLC01.1	prokaryote_virus	45411717	20.0862
FLC02.1	eukaryote	27513299	13.9753
FLC02.1	eukaryote_virus	9429879	4.78986
FLC02.1	organelle	440769	0.223887
FLC02.1	plasmid	26551819	13.4869
FLC02.1	prokaryote	91160371	46.3045
FLC02.1	prokaryote_virus	41775385	21.2196
FLC03.1	eukaryote	32972520	11.1369
FLC03.1	eukaryote_virus	11532131	3.89511
FLC03.1	organelle	224483	0.0758218
FLC03.1	plasmid	36453860	12.3127
FLC03.1	prokaryote	168644295	56.9616
FLC03.1	prokaryote_virus	46239389	15.6179
FLC04.1	eukaryote	26203561	9.29324
FLC04.1	eukaryote_virus	36228639	12.8487
FLC04.1	organelle	371296	0.131682
FLC04.1	plasmid	35799632	12.6965
FLC04.1	prokaryote	136281812	48.3331
FLC04.1	prokaryote_virus	47078737	16.6967
FLC05.1	eukaryote	11037640	6.61094
FLC05.1	eukaryote_virus	6779092	4.06031
FLC05.1	organelle	46586	0.0279025
FLC05.1	plasmid	26709953	15.9978
FLC05.1	prokaryote	107595644	64.4439
FLC05.1	prokaryote_virus	14791232	8.85914
FLC06.1	eukaryote	13090974	6.46891
FLC06.1	eukaryote_virus	5848764	2.89017
FLC06.1	organelle	77547	0.0383199
FLC06.1	plasmid	31822705	15.7252
FLC06.1	prokaryote	123463195	61.0093
FLC06.1	prokaryote_virus	28064493	13.8681
FLC07.1	eukaryote	11014914	6.66754
FLC07.1	eukaryote_virus	3255535	1.97064
FLC07.1	organelle	21957	0.013291
FLC07.1	plasmid	24335654	14.7308
FLC07.1	prokaryote	111219857	67.3235
FLC07.1	prokaryote_virus	15354248	9.29422
FLC08.1	eukaryote	10156181	6.02767
FLC08.1	eukaryote_virus	3606983	2.14073
FLC08.1	organelle	44301	0.0262925
FLC08.1	plasmid	28141250	16.7018
FLC08.1	prokaryote	109346122	64.8966
FLC08.1	prokaryote_virus	17197938	10.2069
FLC09.1	eukaryote	13370329	6.46692
FLC09.1	eukaryote_virus	4231581	2.04672
FLC09.1	organelle	21403	0.0103521
FLC09.1	plasmid	32648591	15.7914
FLC09.1	prokaryote	134245431	64.9314
FLC09.1	prokaryote_virus	22232261	10.7532
FLC10.1	eukaryote	11447784	6.5096
FLC10.1	eukaryote_virus	3579465	2.0354
FLC10.1	organelle	42236	0.0240168
FLC10.1	plasmid	28132567	15.9971
FLC10.1	prokaryote	115512212	65.6841
FLC10.1	prokaryote_virus	17145842	9.74971
FLC11.1	eukaryote	18618327	7.3746
FLC11.1	eukaryote_virus	8450939	3.34736
FLC11.1	organelle	64542	0.0255647
FLC11.1	plasmid	38567242	15.2762
FLC11.1	prokaryote	155132623	61.447
FLC11.1	prokaryote_virus	31632060	12.5292
FLC12.1	eukaryote	18638206	7.60807
FLC12.1	eukaryote_virus	10443682	4.26309
FLC12.1	organelle	361734	0.147659
FLC12.1	plasmid	36901324	15.063
FLC12.1	prokaryote	134767399	55.0117
FLC12.1	prokaryote_virus	43867006	17.9064
FLM01.1	eukaryote	110199183	35.8624
FLM01.1	eukaryote_virus	19124622	6.22378
FLM01.1	organelle	2335097	0.759917
FLM01.1	plasmid	34481684	11.2215
FLM01.1	prokaryote	90288142	29.3827
FLM01.1	prokaryote_virus	50854383	16.5497
FLM02.1	eukaryote	256344695	58.6382
FLM02.1	eukaryote_virus	31015196	7.09465
FLM02.1	organelle	1878600	0.429725
FLM02.1	plasmid	28020323	6.40958
FLM02.1	prokaryote	57409988	13.1324
FLM02.1	prokaryote_virus	62494658	14.2955
FLM03.1	eukaryote	357924169	50.9041
FLM03.1	eukaryote_virus	51422787	7.31337
FLM03.1	organelle	624433	0.0888071
FLM03.1	plasmid	59822700	8.50801
FLM03.1	prokaryote	154282780	21.9422
FLM03.1	prokaryote_virus	79057277	11.2436
FLP01.1	eukaryote	21932968	11.7611
FLP01.1	eukaryote_virus	15101386	8.09783
FLP01.1	organelle	297906	0.159746
FLP01.1	plasmid	28477528	15.2705
FLP01.1	prokaryote	77096422	41.3415
FLP01.1	prokaryote_virus	43580522	23.3692
FLP02.1	eukaryote	52210415	23.5856
FLP02.1	eukaryote_virus	14120191	6.37866
FLP02.1	organelle	286867	0.129589
FLP02.1	plasmid	23182037	10.4723
FLP02.1	prokaryote	95387780	43.0905
FLP02.1	prokaryote_virus	36178709	16.3434
FLP03.1	eukaryote	10897626	5.50568
FLP03.1	eukaryote_virus	10846243	5.47972
FLP03.1	organelle	216720	0.109491
FLP03.1	plasmid	23053386	11.647
FLP03.1	prokaryote	80617203	40.7293
FLP03.1	prokaryote_virus	72302949	36.5288
FLP04.1	eukaryote	17787938	7.81407
FLP04.1	eukaryote_virus	14314477	6.28821
FLP04.1	organelle	143908	0.0632174
FLP04.1	plasmid	28096101	12.3423
FLP04.1	prokaryote	120818233	53.0743
FLP04.1	prokaryote_virus	46479172	20.4179
FLP05.1	eukaryote	40992288	20.7046
FLP05.1	eukaryote_virus	11505519	5.81127
FLP05.1	organelle	202593	0.102327
FLP05.1	plasmid	21011358	10.6125
FLP05.1	prokaryote	86836406	43.8598
FLP05.1	prokaryote_virus	37438152	18.9095
FLP06.1	eukaryote	14699419	8.25714
FLP06.1	eukaryote_virus	8588770	4.82459
FLP06.1	organelle	170881	0.0959894
FLP06.1	plasmid	23066309	12.9571
FLP06.1	prokaryote	99475901	55.8789
FLP06.1	prokaryote_virus	32019376	17.9863
FLP07.1	eukaryote	28108195	13.81
FLP07.1	eukaryote_virus	9825354	4.82736
FLP07.1	organelle	355485	0.174656
FLP07.1	plasmid	24137234	11.859
FLP07.1	prokaryote	100720678	49.4857
FLP07.1	prokaryote_virus	40387959	19.8433
FLP08.1	eukaryote	14305461	6.99549
FLP08.1	eukaryote_virus	12896071	6.30629
FLP08.1	organelle	161606	0.0790267
FLP08.1	plasmid	24976608	12.2138
FLP08.1	prokaryote	112772250	55.1466
FLP08.1	prokaryote_virus	39383512	19.2589
FLP09.1	eukaryote	28413643	10.3466
FLP09.1	eukaryote_virus	10422227	3.79517
FLP09.1	organelle	180091	0.0655786
FLP09.1	plasmid	32150705	11.7074
FLP09.1	prokaryote	133679743	48.6784
FLP09.1	prokaryote_virus	69772049	25.4069
FLP10.1	eukaryote	25807143	10.8111
FLP10.1	eukaryote_virus	12474655	5.22588
FLP10.1	organelle	150184	0.062915
FLP10.1	plasmid	27433012	11.4922
FLP10.1	prokaryote	107240819	44.9253
FLP10.1	prokaryote_virus	65603486	27.4826
FLP11.1	eukaryote	12307983	5.47088
FLP11.1	eukaryote_virus	14450458	6.42321
FLP11.1	organelle	159027	0.0706873
FLP11.1	plasmid	28325165	12.5905
FLP11.1	prokaryote	99278577	44.1292
FLP11.1	prokaryote_virus	70451299	31.3155
FLP12.1	eukaryote	15145396	6.28668
FLP12.1	eukaryote_virus	13891387	5.76616
FLP12.1	organelle	311098	0.129133
FLP12.1	plasmid	29345562	12.181
FLP12.1	prokaryote	96739342	40.1554
FLP12.1	prokaryote_virus	85479508	35.4816
FMD01.1	eukaryote	26031531	9.74608
FMD01.1	eukaryote_virus	15864879	5.93974
FMD01.1	organelle	48548	0.0181761
FMD01.1	plasmid	60069002	22.4896
FMD01.1	prokaryote	145039842	54.3022
FMD01.1	prokaryote_virus	20043539	7.50421
FMD02.1	eukaryote	31953754	11.4221
FMD02.1	eukaryote_virus	15592172	5.57352
FMD02.1	organelle	161396	0.057692
FMD02.1	plasmid	59129946	21.1364
FMD02.1	prokaryote	152764682	54.6067
FMD02.1	prokaryote_virus	20152751	7.20372
FMD03.1	eukaryote	24558054	10.2163
FMD03.1	eukaryote_virus	12221937	5.08439
FMD03.1	organelle	23898	0.00994169
FMD03.1	plasmid	54838712	22.8132
FMD03.1	prokaryote	132036547	54.9279
FMD03.1	prokaryote_virus	16702493	6.94832
FMS01.1	eukaryote	66696325	20.0986
FMS01.1	eukaryote_virus	13561250	4.08662
FMS01.1	organelle	675132	0.203448
FMS01.1	plasmid	61147730	18.4266
FMS01.1	prokaryote	171163060	51.5792
FMS01.1	prokaryote_virus	18601527	5.60549
FMS02.1	eukaryote	15910215	6.67835
FMS02.1	eukaryote_virus	17718214	7.43726
FMS02.1	organelle	231442	0.0971484
FMS02.1	plasmid	46325562	19.4453
FMS02.1	prokaryote	142768516	59.9274
FMS02.1	prokaryote_virus	15281691	6.41453
FMS03.1	eukaryote	26963757	11.6397
FMS03.1	eukaryote_virus	20912524	9.02754
FMS03.1	organelle	182439	0.0787554
FMS03.1	plasmid	40689342	17.5648
FMS03.1	prokaryote	124331203	53.6714
FMS03.1	prokaryote_virus	18573363	8.01776
FMS04.1	eukaryote	44143465	11.9949
FMS04.1	eukaryote_virus	37317573	10.1401
FMS04.1	organelle	416669	0.113219
FMS04.1	plasmid	60213309	16.3614
FMS04.1	prokaryote	176009875	47.8262
FMS04.1	prokaryote_virus	49918750	13.5642
FMS05.1	eukaryote	18013869	8.23287
FMS05.1	eukaryote_virus	9714681	4.43989
FMS05.1	organelle	261868	0.119681
FMS05.1	plasmid	37461198	17.1209
FMS05.1	prokaryote	134401492	61.4254
FMS05.1	prokaryote_virus	18951233	8.66127
FMS06.1	eukaryote	14480627	6.99532
FMS06.1	eukaryote_virus	10748616	5.19245
FMS06.1	organelle	117537	0.0567799
FMS06.1	plasmid	41680977	20.1353
FMS06.1	prokaryote	115238244	55.6694
FMS06.1	prokaryote_virus	24738597	11.9507
FMS07.1	eukaryote	20682024	7.84443
FMS07.1	eukaryote_virus	11598614	4.39921
FMS07.1	organelle	183818	0.0697198
FMS07.1	plasmid	49377583	18.7283
FMS07.1	prokaryote	159273319	60.4103
FMS07.1	prokaryote_virus	22537019	8.54801
FSS01.1	eukaryote	41229496	19.8141
FSS01.1	eukaryote_virus	10992975	5.283
FSS01.1	organelle	370386	0.178
FSS01.1	plasmid	38422777	18.4652
FSS01.1	prokaryote	100085904	48.0993
FSS01.1	prokaryote_virus	16980340	8.16041
FSS01.2	eukaryote	38298277	14.4659
FSS01.2	eukaryote_virus	12224069	4.61723
FSS01.2	organelle	328389	0.124038
FSS01.2	plasmid	51771483	19.5549
FSS01.2	prokaryote	141681652	53.5154
FSS01.2	prokaryote_virus	20445198	7.72248
FSS02.1	eukaryote	42084692	16.5619
FSS02.1	eukaryote_virus	12201336	4.80168
FSS02.1	organelle	436866	0.171923
FSS02.1	plasmid	47711263	18.7762
FSS02.1	prokaryote	129629270	51.0139
FSS02.1	prokaryote_virus	22042141	8.6744
FSS03.1	eukaryote	29498850	7.95427
FSS03.1	eukaryote_virus	22224606	5.99279
FSS03.1	organelle	551386	0.148679
FSS03.1	plasmid	71047271	19.1577
FSS03.1	prokaryote	192678018	51.955
FSS03.1	prokaryote_virus	54855491	14.7916
FSS04.2	eukaryote	18910534	6.77012
FSS04.2	eukaryote_virus	14364310	5.14253
FSS04.2	organelle	235784	0.0844125
FSS04.2	plasmid	58499045	20.9431
FSS04.2	prokaryote	149574306	53.5488
FSS04.2	prokaryote_virus	37739614	13.5111
FSS05.1	eukaryote	6043040	7.26975
FSS05.1	eukaryote_virus	6452779	7.76266
FSS05.1	organelle	53367	0.0642003
FSS05.1	plasmid	17317564	20.8329
FSS05.1	prokaryote	47728244	57.4169
FSS05.1	prokaryote_virus	5530845	6.65358
FSS06.1	eukaryote	15416665	6.74162
FSS06.1	eukaryote_virus	10848307	4.7439
FSS06.1	organelle	96898	0.0423729
FSS06.1	plasmid	41854440	18.3027
FSS06.1	prokaryote	134974039	59.0234
FSS06.1	prokaryote_virus	25488641	11.146
FSS07.1	eukaryote	18046951	7.88796
FSS07.1	eukaryote_virus	9654672	4.21986
FSS07.1	organelle	109985	0.0480722
FSS07.1	plasmid	43702777	19.1016
FSS07.1	prokaryote	134009750	58.573
FSS07.1	prokaryote_virus	23267037	10.1696
FSS08.1	eukaryote	21501139	7.51908
FSS08.1	eukaryote_virus	10333864	3.61382
FSS08.1	organelle	221216	0.0773606
FSS08.1	plasmid	52238880	18.2683
FSS08.1	prokaryote	169968347	59.439
FSS08.1	prokaryote_virus	31690932	11.0825
FSS09.1	eukaryote	21337082	6.92819
FSS09.1	eukaryote_virus	11176196	3.62893
FSS09.1	organelle	280536	0.0910906
FSS09.1	plasmid	54695408	17.7597
FSS09.1	prokaryote	193299725	62.7648
FSS09.1	prokaryote_virus	27185810	8.82729
FSS10.1	eukaryote	27006372	8.77178
FSS10.1	eukaryote_virus	11556497	3.7536
FSS10.1	organelle	210834	0.0684797
FSS10.1	plasmid	57816403	18.779
FSS10.1	prokaryote	175384119	56.9655
FSS10.1	prokaryote_virus	35903805	11.6617
FSS11.1	eukaryote	37131929	8.94171
FSS11.1	eukaryote_virus	15588313	3.75381
FSS11.1	organelle	227111	0.0546904
FSS11.1	plasmid	81938580	19.7316
FSS11.1	prokaryote	236676090	56.9938
FSS11.1	prokaryote_virus	43704522	10.5245
FSS12.1	eukaryote	98667528	15.3321
FSS12.1	eukaryote_virus	23913857	3.716
FSS12.1	organelle	1025890	0.159414
FSS12.1	plasmid	122013809	18.9599
FSS12.1	prokaryote	351226200	54.5774
FSS12.1	prokaryote_virus	46690256	7.25525
co-assembly	eukaryote	1840718409	15.6002
co-assembly	eukaryote_virus	594274449	5.03652
co-assembly	organelle	34010086	0.288238
co-assembly	plasmid	1115738806	9.45597
co-assembly	prokaryote	6185750828	52.4247
co-assembly	prokaryote_virus	2028809070	17.1943

## Sheet: Table S3
Table S3 Extended assembly statistics.
assembly ID	number of contigs	summed contig length	minimum contig length	average contig length	maximum contig length	N50	L50	GC(%)
coassembly	4724490	11799301648	1000	2497.5	936147	2856	40067	44.42
FLM03.1	471711	703134146	500	1490.6	162439	1984	12905	47.81
CRA01.1	260055	393724439	500	1514	804567	2057	9292	49.84
FBB07.1	619917	688087020	500	1110	95741	1186	9114	41.98
FSS12.1	585163	643537540	500	1099.8	80584	1170	8859	42.88
FLM02.1	294028	437163460	500	1486.8	510910	2025	8799	47.81
FCF03.1	412130	494797984	500	1200.6	449510	1336	8747	45.49
FLA03.1	509267	543980046	500	1068.2	483746	1099	8575	45.98
FCM02.1	453518	500242134	500	1103	283374	1165	8105	49.17
FLA02.1	438699	501391846	500	1142.9	182267	1259	7882	44.12
FCT13.1	350461	413479180	500	1179.8	163805	1319	7854	43.66
CCO01.1	435797	456463020	500	1047.4	139305	1081	7767	45.45
FCF04.1	375901	426433849	500	1134.4	633714	1219	7712	45.11
CPL01.1	209476	273883424	500	1307.5	118205	1565	7587	42.57
FLC03.1	208793	296066678	500	1418	1081109	1781	7548	44.21
FHB04.2	203337	281413477	500	1384	497413	1707	7545	43.57
CDI01.2	247941	313486192	500	1264.4	97921	1474	7510	48.19
FCT10.1	323725	366523553	500	1132.2	76373	1232	7497	47.45
FLM01.1	222312	307283111	500	1382.2	338122	1787	7421	49.32
FLA01.1	422510	445171542	500	1053.6	180191	1097	7408	46.51
FHB10.1	217713	286645792	500	1316.6	384996	1577	7405	45.65
FMS04.1	341355	368019641	500	1078.1	169572	1128	7362	41.57
CXH01.1	316999	360351558	500	1136.8	256810	1231	7360	45.49
FSS09.1	248270	307974757	500	1240.5	76083	1434	7338	43.23
FBB06.1	386716	411453059	500	1064	85473	1103	7317	42.12
CBS01.1	297220	343017838	500	1154.1	135324	1253	7222	42.24
FCT09.1	205736	264043585	500	1283.4	158979	1511	7188	46.19
FSS03.1	330858	370855622	500	1120.9	106875	1212	7168	39.83
CYH01.1	336215	373638881	500	1111.3	240766	1185	7138	46.6
FMS01.1	307753	331845024	500	1078.3	131259	1125	7136	41.43
FLP09.1	211265	274618458	500	1299.9	208803	1558	7100	48.38
FCT06.1	200579	260886785	500	1300.7	408602	1527	7090	49.09
FGR08.1	258496	309576979	500	1197.6	300916	1346	7078	45.04
FSS11.1	387647	415266545	500	1071.2	76058	1124	7078	42.14
FCF02.1	209378	267821729	500	1279.1	124039	1493	7037	46.23
FCT05.1	173563	225466176	500	1299	160103	1535	6997	41.71
FCT08.1	217952	273796333	500	1256.2	207974	1454	6990	48.78
FLC11.1	194890	252465733	500	1295.4	160197	1534	6926	43.33
FLP04.1	175639	227639829	500	1296.1	116914	1529	6895	43.84
CHD01.1	395118	385911922	500	976.7	60874	968	6853	48.15
CHI01.1	214199	262006950	500	1223.2	99486	1406	6850	43.04
FHB09.1	178246	234544574	500	1315.8	172818	1553	6841	48.36
FCT01.2	222412	269561171	500	1212	274608	1352	6827	46.41
FGR09.1	245654	289123511	500	1177	195913	1314	6821	45.65
FLC01.1	169425	226084663	500	1334.4	195138	1615	6784	44.39
FHB05.1	194075	249839102	500	1287.3	263529	1508	6774	42.38
CBD01.1	384588	371683526	500	966.4	90736	940	6772	49.59
FHB08.1	148885	220958006	500	1484.1	457677	1983	6754	48.02
FHB11.1	314830	338101580	500	1073.9	405856	1123	6745	41.49
CHS01.1	282190	310675391	500	1100.9	94221	1174	6739	44.35
FLC04.1	238707	281963677	500	1181.2	313264	1306	6689	40.5
FCT11.1	201752	261442423	500	1295.9	145555	1537	6653	45.87
FCT07.1	198268	249370810	500	1257.7	155119	1461	6639	45.13
FCT04.1	164400	211288681	500	1285.2	101787	1505	6611	47.25
FLP10.1	186500	238709299	500	1279.9	104033	1506	6609	47.61
FLC12.1	209815	244979351	500	1167.6	145513	1290	6605	42.63
FSS08.1	242601	285954378	500	1178.7	62962	1332	6559	43.56
FSS10.1	285209	307878030	500	1079.5	100936	1133	6522	41.37
FCT02.2	201164	244537064	500	1215.6	311765	1379	6462	45.79
FLP12.1	195207	240912293	500	1234.1	129233	1410	6450	43.86
FLC09.1	157358	206749596	500	1313.9	171143	1560	6429	46.61
FLP11.1	174056	224972509	500	1292.5	96781	1529	6425	43.82
FLP02.1	195230	221365999	500	1133.9	191691	1217	6422	46.56
FCF01.1	218411	250673917	500	1147.7	136485	1247	6411	51.49
FMS05.1	186261	218804341	500	1174.7	59769	1307	6410	41.75
FCT03.1	237907	260188471	500	1093.7	107419	1160	6319	49.57
FLP07.1	153087	203534905	500	1329.5	335731	1621	6291	46.36
FCT12.1	182735	219111924	500	1199.1	102152	1348	6279	44.65
FSS02.1	238763	254105568	500	1064.3	60665	1106	6275	41.33
FLP08.1	147358	204495508	500	1387.7	591766	1749	6264	44.11
FHB07.1	143931	191906192	500	1333.3	412840	1611	6256	45.38
FLC06.1	159962	202367678	500	1265.1	100085	1479	6254	45.08
CMH01.1	284533	291065522	500	1023	228672	1038	6233	43.46
FMS07.1	238985	263652377	500	1103.2	73391	1192	6163	41.34
FLP01.1	152840	186486732	500	1220.1	129898	1396	6039	45.15
FGR04.1	135442	174241543	500	1286.5	113779	1536	6031	44.26
FGR03.1	130209	169387238	500	1300.9	115605	1588	6030	45.11
FLP03.1	163828	197934127	500	1208.2	96813	1375	6025	43.93
FSS06.1	201310	228678990	500	1136	52482	1250	6022	43.93
FHB03.1	142340	179637024	500	1262	293585	1420	5998	42.99
FCM01.1	219169	228710686	500	1043.5	513761	1041	5996	52.41
FMS02.1	226889	238235640	500	1050	96431	1082	5987	36.38
FBB05.1	194294	222444518	500	1144.9	78287	1256	5959	42.45
FLC10.1	135488	175860106	500	1298	147322	1555	5927	45.21
FSS07.1	208063	228791172	500	1099.6	62460	1183	5922	42.65
CMH02.1	273512	271846056	500	993.9	156526	1000	5909	43.62
FLC07.1	122419	165202165	500	1349.5	178386	1645	5894	45.74
FHB01.1	228022	251412068	500	1102.6	193397	1156	5887	42.48
FLC05.1	129564	166960147	500	1288.6	424691	1541	5884	44.86
FLP06.1	135429	178020656	500	1314.5	460555	1577	5878	45.56
FHB02.2	141097	177543557	500	1258.3	385214	1432	5836	42.54
FGR02.1	125233	169590001	500	1354.2	345882	1673	5823	46.16
FLC08.1	126844	168492775	500	1328.3	119709	1626	5802	46.27
FSS04.2	272992	279323593	500	1023.2	68207	1056	5792	37.97
FLP05.1	164003	197986316	500	1207.2	64198	1395	5772	47.03
FLC02.1	182505	196871522	500	1078.7	104510	1151	5772	45.84
FSS01.2	263496	264749068	500	1004.8	79379	1024	5752	41.54
FGR05.1	120159	156883180	500	1305.6	75800	1576	5664	45.42
FMS03.1	225262	231652628	500	1028.4	123218	1059	5627	39.12
FMD02.1	291036	279754701	500	961.2	115947	951	5618	43.24
CDE02.1	302068	279853636	500	926.5	840184	894	5467	40.7
FMD01.1	279637	267097341	500	955.2	59330	952	5463	46.94
FBB02.1	209658	220565180	500	1052	67212	1113	5417	45.15
FGR10.1	142261	167308133	500	1176.1	233195	1308	5410	46.11
FBB03.2	269123	273762206	500	1017.2	48652	1065	5353	41.18
FHB06.1	127402	149141372	500	1170.6	349390	1275	5334	42.37
FGR11.1	185019	200628015	500	1084.4	69967	1170	5319	42.47
FBB01.1	174636	180388913	500	1032.9	55611	1059	5294	44.56
FMS06.1	200206	207004598	500	1034	43047	1073	5289	41.32
FGR06.1	115808	142974547	500	1234.6	178113	1411	5231	41.86
FGR12.1	115561	139452814	500	1206.7	194238	1372	5227	43.25
FSS01.1	215446	208081878	500	965.8	69984	966	5087	43.21
FMD03.1	257915	240381641	500	932	45605	921	5059	46.1
FGR01.1	92594	111875348	500	1208.2	116953	1417	4967	43.79
FGR07.1	134069	149354376	500	1114	118231	1203	4836	40.96
CDE01.1	284425	249487281	500	877.2	90979	846	4728	42.01
FBB04.1	195345	181610876	500	929.7	45624	925	4512	43.19
FSS05.1	85897	83125839	500	967.7	65213	969	3575	41.15

## Sheet: Table S4
Table S4 Average binning statistics per assembly including information on refined bins (> 50% Completeness, < 10% Contamination) and bins sets prior to refinement obtained through different binners (applying the same quality criteria).
*completeness values refer to mean completeness of all bins per assembly
sample ID	refined_bins	refined_completeness*	refined_completeness_median	refined_contamination	refined_contamination_median	concoct_bins_total	concoct_bins	concoct_completeness*	concoct_completeness_median	concoct_contamination	concoct_contamination_median	metabat_bins_total	metabat_bins	metabat_completeness*	metabat_completeness_median	metabat_contamination	metabat_contamination_median	vamb_bins_total	vamb_bins	vamb_completeness*	vamb_completeness_median	vamb_contamination	vamb_contamination_median	semibin_bins_total	semibin_bins	semibin_completeness	semibin_completeness_median	semibin_contamination	semibin_contamination_median
FMD01.1	32	68.6091	68.16	2.73041	2.717	42	6	71.9983	79.82	4.84967	5.257	42	9	75.7956	83.33	4.24822	3.11	262	25	81.0808	82.97	3.47612	3.175	86	20	68.4875	64.01	4.4882	3.826
CDI01.2	34	71.1782	69.95	2.82244	2.721	105	14	79.7729	81.87	5.67593	5.207	105	24	76.0129	79.9	3.96033	3.761	147	28	76.0268	79.35	4.27711	4.472	150	31	72.969	72.51	3.80568	3.771
FCF02.1	56	71.2534	71.66	2.6752	2.261	168	38	79.9811	83.42	4.02329	3.78	168	37	76.2151	78.19	2.47492	2.275	166	32	80.6147	83.43	3.85412	3.606	193	45	77.9882	80.57	3.50609	3.271
FCT12.1	56	68.8621	67.11	2.62579	2.586	155	39	79.1503	81.73	4.28256	4.073	155	32	74.6075	74.43	2.04887	2.043	191	35	82.9511	88.79	3.60983	2.609	141	45	74.818	76.83	3.88182	3.71
FCT06.1	44	74.6807	76.09	2.18643	2.236	151	38	80.1455	84.33	3.38495	3.181	151	31	76.4542	79.59	2.10094	1.66	114	13	83.2685	86.66	3.59769	2.992	165	36	78.755	82.56	2.71503	2.656
CPL01.1	47	71.727	69.81	2.3704	2.077	103	20	77.9545	79.22	4.15205	3.388	103	35	73.9797	71.08	2.54289	2.202	331	28	75.8436	80.14	3.62421	3.448	157	46	73.7278	71.96	3.23189	2.537
FCT11.1	46	72.5417	72.07	2.97643	2.88	181	38	78.8818	82.35	4.1455	3.854	181	36	73.7158	71.71	2.31739	2.345	179	9	73.3622	71.9	3.22467	2.406	191	43	76.4265	75.76	3.74435	3.379
FMS07.1	52	65.8844	64.75	2.81365	2.296	91	19	77.2053	74	4.54653	4.257	91	30	68.952	69.03	3.421	3.097	124	16	79.7112	83.19	2.79481	2.667	156	51	68.129	67.22	3.58267	2.507
FGR08.1	49	71.3133	70.93	2.76841	2.55	177	29	75.6334	79.1	4.31421	4.011	177	24	72.9654	73.74	2.36863	1.612	138	26	82.1654	88.85	3.19958	2.199	218	38	73.3797	78.24	3.83221	3.613
FBB01.1	30	69.584	66.23	2.95547	2.998	85	13	82.68	88.91	4.625	4.877	85	23	73.0957	73.32	3.57974	3.449	234	22	74.7559	76.2	2.27886	1.754	98	26	75.3362	77.44	4.09854	3.988
FLC02.1	34	69.1188	66.88	2.80197	2.81	119	31	75.2461	74.16	5.06571	4.291	119	23	74.67	72.27	2.9117	2.605	127	14	75.3679	76.12	3.07786	3.43	118	31	72.3281	72.08	3.85213	3.336
FHB01.1	38	69.5826	68.63	2.40374	2.311	105	22	75.6786	79.57	3.44055	2.677	105	30	74.2043	71.53	3.2684	2.996	99	20	83.9185	92.88	2.6799	2.077	132	38	72.7232	74.34	3.13558	2.699
FMS06.1	31	72.1581	73.24	3.05161	3.072	83	19	77.9089	82.3	4.71747	4.607	83	21	75.9805	77.47	3.4299	3.03	308	1	53.44	53.44	5.172	5.172	127	27	75.4415	79	3.78944	3.595
FSS08.1	73	69.1168	69.62	3.02297	2.762	111	25	78.4688	82.85	4.53948	4.438	111	40	72.4043	75.22	2.99833	2.707	360	25	76.7976	81.21	3.88208	3.996	183	53	74.3796	75.71	3.86651	3.592
FLP02.1	39	75.8359	77.75	2.82913	2.237	129	31	82.5061	86.72	4.04574	3.474	129	28	78.4782	79.5	2.36329	1.979	277	23	70.8226	69.05	3.28743	3.31	140	33	79.6606	81.64	3.33318	2.634
FMS05.1	46	70.3163	67.9	2.54528	2.528	79	17	83.8506	86.3	5.31106	4.457	79	26	76.7435	81.22	3.73138	3.139	367	40	71.9155	73.38	2.37445	1.98	132	39	77.8646	78.87	4.19021	3.668
FMD03.1	32	73.9	70.72	2.70931	2.38	43	5	83.916	86.09	4.8492	5.202	43	16	69.3056	71.29	4.12644	4.455	213	36	77.2019	81.85	3.13717	2.38	86	20	69.3905	68.85	4.07975	3.709
FSS02.1	41	69.2171	66.89	2.96176	2.439	103	23	75.3678	77.49	3.769	3.085	103	31	68.9761	67.68	3.34623	2.926	223	6	69.925	62.89	3.23883	2.586	131	38	70.8434	69.33	3.31589	2.991
CDE01.1	33	67.9373	63.61	2.61764	2.3	81	8	78.9188	78.51	3.75488	3.718	81	12	68.5942	66.9	2.9445	2.892	141	29	79.7779	84.91	3.559	3.121	81	13	71.8323	69.23	3.13423	2.824
FLC01.1	38	76.9492	78.75	2.50203	2.197	136	32	81.6959	87.78	3.65231	3.255	136	31	78.271	83.81	1.99571	2.03	148	12	69.02	64.67	1.61008	1.305	156	34	80.1206	81.78	2.92144	2.864
CMH01.1	35	68.8071	70.12	2.36817	2.258	122	11	76.9355	75.42	3.86755	3.793	122	17	73.2818	69.3	2.11494	1.881	302	18	80.1928	86.46	2.59672	2.409	158	23	75.4822	76.72	3.65448	3.52
FLC08.1	41	71.2376	70.89	2.427	2.365	94	29	79.711	82.06	4.67793	4.334	94	33	75.5718	76.64	2.34488	2.029	197	27	80.5848	86.56	4.16604	3.67	109	34	78.2982	80.76	3.27224	3.015
FSS06.1	47	67.3947	66.23	2.61626	2.285	93	21	79.1338	81.87	4.47871	4.25	93	32	70.5016	70.34	3.65284	3.376	258	14	78.7843	89.02	2.44364	2.303	137	42	71.225	70	3.38117	2.968
FBB05.1	36	71.2558	74.26	2.75453	2.976	100	24	80.7088	83.35	3.73675	3.607	100	30	73.1713	77.21	2.4515	1.933	97	20	80.968	86.49	4.3549	5.061	144	42	72.0169	73.09	3.61407	3.201
FLC04.1	52	71.2531	68.57	2.75012	2.364	166	41	78.8734	81.94	4.15676	3.974	166	36	73.6881	72.17	2.04183	1.976	165	19	78.82	84.96	3.85979	2.968	174	43	76.4921	79.3	3.21065	2.902
FSS07.1	51	64.9241	62.48	2.70137	2.426	89	15	77.5933	81.78	5.0348	5.337	89	26	68.7854	65.25	3.42577	3.402	265	38	75.5992	78.11	3.93595	3.44	139	38	73.9234	73.51	4.31921	3.827
FBB07.1	105	66.2478	65.52	2.26487	2.158	175	35	75.6534	75.95	4.0836	3.924	175	76	70.6521	70.92	3.69101	3.353	210	32	83.6828	91.4	3.70891	3.606	325	112	71.3456	70.39	3.17383	3.089
FSS12.1	107	67.8706	65.11	2.66193	2.202	172	33	78.7124	80.39	4.03842	3.75	172	72	70.1047	69.41	3.23628	2.879	605	30	77.0063	76.99	3.33437	3.188	294	97	72.3641	70.84	3.52673	3.17
FBB02.1	43	67.3333	64.49	2.49193	2.365	100	23	78.713	79.35	4.8223	4.389	100	27	68.6978	63.9	3.12063	2.785	264	32	80.5288	86.45	3.11866	2.469	128	35	70.042	64.3	3.60657	2.803
FLA03.1	63	69.1625	66.05	2.50586	2.341	167	26	75.2804	75.82	3.92381	3.421	167	40	77.558	81.51	3.1173	2.99	403	34	80.1318	83.72	3.35126	2.898	244	48	76.189	76.43	3.57406	3.391
FCT13.1	43	71.5079	72.68	2.84663	2.657	221	30	78.3223	81.32	3.59753	3.198	221	27	74.3156	72.89	2.237	2.036	73	6	76.5667	88.1	2.854	3.183	298	41	73.2595	75.11	3.5341	3.074
FLM03.1	51	70.4492	70.34	2.88673	2.834	174	20	72.0895	71.4	4.74035	4.36	174	27	73.3437	73.63	3.10693	2.961	139	13	82.4038	86.89	2.98808	3.181	307	34	70.8138	69.74	3.8235	3.502
FLA02.1	76	71.13	68.91	2.85792	2.75	221	49	78.7363	81.57	4.5262	4.38	221	48	73.354	73.84	2.55044	2.471	219	27	78.1922	81.26	3.624	3.339	291	60	76.8367	78	3.68933	3.605
FCF04.1	49	73.2469	67.22	2.49798	2.242	211	32	83.9038	90.3	3.6365	4.105	211	31	77.8529	83.9	1.93948	1.754	144	11	80.9018	79.44	3.41536	3.416	283	42	77.9952	83.06	3.13793	2.871
FLM01.1	40	67.3553	66.34	2.30947	2.101	92	4	68.725	76.94	4.25875	4.666	92	16	72.3481	74.3	3.89281	3.864	263	27	73.3063	72.72	3.00396	2.5	170	17	72.7918	73.61	3.36341	2.851
FLM02.1	22	73.9973	77.49	2.95723	2.525	141	6	81.0233	85.54	3.76367	5.265	141	8	63.2775	63.69	1.5225	1.675	136	14	76.3979	83.71	2.73771	2.162	179	8	77.2175	79.51	2.74487	3.134
FLA01.1	65	69.898	70.57	3.04055	2.733	207	53	76.4709	77.25	4.48491	4.218	207	49	72.0567	69.46	2.72024	2.275	219	20	74.0855	77.96	3.11535	3.448	223	60	73.8477	74.84	3.62028	3.333
FCF03.1	46	74.137	74.97	2.86948	2.616	229	35	79.2017	83.01	4.14777	4.044	229	32	73.2881	72.95	1.88622	1.881	255	12	75.3083	81.3	1.97175	1.373	353	39	78.9164	81.9	3.69462	3.727
FCM02.1	42	71.7205	68.89	2.40967	2.15	124	17	82.9688	82.64	4.03065	4.385	124	36	73.7372	70.28	3.1935	3.095	139	22	76.3645	77.77	3.71873	3.371	185	38	76.0834	79.27	3.44058	2.759
FCT02.2	42	71.2029	69.07	2.8029	2.613	153	35	77.8023	77.53	4.29954	4.097	153	26	77.5896	77.17	2.19146	2.105	104	22	81.4241	89.23	4.57241	4.148	164	32	77.9956	78.06	3.41112	3.294
FSS05.1	32	70.7431	66.75	2.771	2.43	51	10	68.232	72.15	3.3635	3.091	51	7	68.6943	64.85	2.62557	2.327	218	31	76.3594	77.15	2.97719	2.587	48	10	69.14	71.47	3.3578	3.494
FLC09.1	43	76.9977	80.46	2.34737	2.043	117	41	78.1124	80.74	3.85022	3.596	117	42	76.6681	80.27	2.29233	1.876	133	35	83.2431	87.28	4.2498	3.914	128	45	78.8553	81.47	2.91871	2.634
CCO01.1	48	68.8725	65.75	2.76852	2.799	129	16	74.8888	80.49	4.60769	4.517	129	27	69.8252	66.24	3.62159	2.832	181	34	78.0718	84.76	3.30665	3.297	203	35	71.2223	69.37	3.654	3.417
FHB08.1	59	70.771	71.08	2.61592	2.336	109	28	82.5268	86.72	4.23782	4.288	109	36	79.9428	83.42	2.81675	2.058	426	30	75.8793	76.69	3.5813	3.257	142	42	81.2419	87.23	3.5855	3.001
FHB11.1	50	71.4446	70.82	3.07692	3.213	135	33	80.2491	84.38	4.49333	4.854	135	37	75.8459	76.83	2.97749	2.775	135	29	79.8045	81.8	3.14166	2.469	189	50	75.2714	75.74	3.95314	4.088
FSS09.1	70	72.5379	73.37	2.71783	2.548	116	30	79.7753	83.6	4.46723	4.205	116	50	73.6254	78.14	2.82228	2.527	248	6	84.9217	86.07	2.49483	2.901	182	58	75.0069	74.5	3.13895	2.927
FGR12.1	36	70.6308	69.26	2.83931	2.664	89	27	78.9826	79.67	4.69956	4.143	89	27	73.3419	70.66	2.55478	2.419	226	21	80.2095	82.63	4.42695	4.123	92	30	77.4607	77.95	3.65263	3.306
CBS01.1	48	68.0131	66.6	2.5121	2.298	139	13	75.3754	74.55	4.46408	5.337	139	20	73.9805	76.85	2.785	2.808	192	29	84.7321	89.11	3.39783	2.612	216	28	74.4018	76.27	3.19636	2.871
FGR03.1	43	75.47	73.85	3.43493	3.508	106	33	84.4588	90.04	5.04936	4.497	106	36	76.4969	81.17	2.54906	2.284	304	15	78.02	80.44	2.27233	2.15	103	41	78.568	81.93	3.79488	3.897
FGR01.1	25	76.018	76.36	3.21592	3.148	68	22	82.7514	84.92	4.79036	4.664	68	22	73.4573	74.95	2.4115	2.185	165	13	68.9438	67.11	2.54938	2.173	64	22	78.3395	78.23	3.65355	3.97
FHB04.2	65	72.8386	71.78	2.61228	2.337	139	40	81.2442	82.67	4.328	4.375	139	54	74.0146	70.94	2.73106	2.664	196	22	78.5314	86.38	3.40032	2.78	176	63	75.4819	75.8	3.07365	2.719
FBB06.1	51	68.1443	66.34	2.64186	2.173	138	26	75.0573	80.71	3.82104	3.888	138	36	71.5661	73.46	2.9665	2.651	155	24	85.2717	92.09	3.19892	2.686	213	52	72.4544	72.17	3.43556	3.255
FHB02.2	29	78.339	85.85	2.32876	2.19	84	22	85.0677	93.39	2.62814	2.437	84	24	81.8571	88.18	2.55538	1.902	48	7	68.4943	59.35	3.96186	3.422	109	25	81.0512	87.78	2.68916	2.289
FLP09.1	50	72.7474	72.64	2.7701	2.651	169	36	83.0242	90.21	4.22356	4.086	169	33	78.6552	84.16	2.31979	2.171	209	27	82.2126	86.7	3.72081	3.705	211	43	76.8456	81.12	3.46447	3.37
FGR02.1	36	76.7625	80.45	2.73414	2.275	98	30	83.7373	89.74	4.27653	3.768	98	30	79.5177	85.15	2.7186	2.551	183	29	77.5228	81.43	3.53845	3.186	107	35	80.346	86.21	3.65597	3.644
CHI01.1	36	72.1744	72.22	2.67558	2.525	113	18	76.5544	77.25	3.83394	2.9	113	26	75.67	78.83	2.96981	2.808	378	18	66.3411	64.45	3.729	4.729	166	31	74.9381	76.75	3.22006	2.743
FGR06.1	42	67.7905	68.31	2.56219	2.547	98	23	78.5952	85.68	4.15909	3.708	98	20	75.3625	78.44	2.2896	2.116	458	31	77.8735	77.93	3.9049	3.475	96	26	77.1027	79.04	3.325	3.315
FCM01.1	29	69.0666	65.37	2.02897	1.825	58	5	86.544	90.01	1.6366	1.534	58	15	71.9827	77.06	3.0026	2.631	207	27	81.7385	82.89	3.26441	3.228	90	17	75.3524	78.15	2.17659	2.115
FLP10.1	48	70.5275	68.19	2.76627	2.635	167	34	80.7738	80.82	4.02494	3.88	167	30	75.723	74.69	2.09073	2.117	314	13	72.6608	74.83	3.48577	3.333	181	38	77.8592	77.16	3.595	3.358
FGR07.1	31	68.4052	65.81	2.89806	2.96	102	21	69.0595	62.77	3.69133	3.035	102	12	69.5725	73.46	2.25658	2.402	149	23	79.6657	86.76	4.32796	4.16	103	24	69.4942	70.05	3.39054	2.976
FSS01.1	35	67.8374	65.55	2.28431	2.213	96	23	73.8443	76.83	4.3377	3.789	96	22	69.3682	68.53	2.18159	1.97	328	18	73.4956	79.28	2.84067	2.504	105	31	69.2058	68.33	3.07503	2.912
FMS03.1	37	67.4595	64.26	2.36051	2.392	90	20	72.505	73.65	3.5326	3.331	90	23	66.547	61.54	2.14343	2.442	143	28	81.6304	84.08	3.66214	3.431	140	36	69.5536	69.41	3.43339	3.116
FMD02.1	45	64.5198	61.37	2.53718	2.396	61	15	72.442	73.96	3.26147	2.564	61	22	67.9409	67.97	2.0485	1.739	512	35	78.7823	81.76	4.12614	3.609	110	32	67.7647	70.94	2.979	2.59
FBB03.2	43	66.9512	67.81	3.448	3.074	113	23	74.0265	77.28	4.51726	4.341	113	24	68.7896	68.13	2.767	2.527	157	14	70.2557	68.19	3.02664	2.338	164	38	70.0918	72.68	4.16732	4.103
FSS01.2	42	67.7057	61.63	2.21243	2.233	105	23	74.2035	75.28	4.72426	4.187	105	34	67.8826	66.87	3.25565	3.073	195	29	81.7131	82.34	3.54093	3.293	135	41	71.202	71.24	3.439	3.518
FHB06.1	35	69.8586	66.2	2.41157	1.875	92	18	79.2706	81.7	3.62306	3.702	92	21	77.1667	80.42	2.285	2.054	251	23	74.1283	79.26	2.8333	2.533	95	22	78.3827	83.36	3.5615	3.187
FGR11.1	45	69.4887	68.57	3.30998	2.602	127	30	77.121	77.48	4.54107	4.434	127	27	72.1752	70.16	2.61311	2.53	143	13	70.76	68.89	3.13523	3.704	126	35	76.2714	76.49	4.18603	4.075
CHS01.1	47	70.807	69.62	3.18917	2.945	120	21	74.3748	76.34	4.50281	4.335	120	35	71.574	73.76	4.097	3.118	225	8	85.1725	91.25	3.389	3.785	138	39	72.9762	72.21	3.37718	2.957
FCT08.1	52	71.1454	66.65	2.74748	2.62	150	41	78.79	82.65	4.38698	4.296	150	33	77.1097	78.22	2.66809	2.731	296	23	73.9039	76.89	3.33878	2.489	176	43	77.5598	78.67	3.70809	3.396
CMH02.1	34	67.2282	65.68	2.484	2.397	85	19	71.6953	71.2	4.58974	4.488	85	21	71.8	69.38	3.55286	2.957	339	13	75.9392	77.61	1.97846	1.977	122	26	71.2831	71.22	3.46269	3.104
FLC12.1	48	69.0527	69.84	2.62894	2.592	142	39	78.4741	84.51	4.60297	4.581	142	37	73.7505	76.06	2.46624	1.99	184	36	79.5347	82.09	3.01325	2.701	153	46	76.2843	79.81	3.71133	3.613
FSS11.1	62	68.5889	66.37	3.14485	2.989	145	33	73.0215	74.53	4.12045	3.891	145	40	70.626	68.03	3.1653	2.429	408	11	72.6864	75	2.43682	2.523	206	64	70.1253	69.73	3.53841	3.26
FMS04.1	51	71.1304	68.77	2.58659	2.54	130	18	75.555	80.38	5.99378	7.001	130	38	74.6721	78.19	3.07655	2.765	162	14	68.4757	65.93	2.17136	2.328	217	51	71.5892	69.2	3.27767	3.209
FLP05.1	42	68.9974	69.97	2.90693	2.808	128	31	78.7332	80.89	4.41635	3.888	128	29	72.819	73.16	2.20424	2.132	147	17	75.2565	78.85	3.39094	2.782	129	34	76.445	77.01	3.92644	3.679
FCT10.1	57	69.6563	66.91	2.95847	2.885	183	50	73.3808	74.53	4.36634	4.468	183	38	69.9861	67.36	2.57745	2.398	122	12	74.2758	77.78	3.42875	3.02	221	50	73.149	73.7	3.72372	3.746
CXH01.1	53	70.5798	69.78	2.78134	2.352	133	24	76.3292	76.37	4.11654	3.957	133	37	74.3235	74.44	3.00851	2.708	329	11	70.4282	65.06	3.38691	3.448	175	47	71.3	71	3.25957	2.695
FSS10.1	40	71.288	68.89	2.71785	2.394	120	25	79.1004	81.37	4.12572	4.202	120	32	74.6794	79.72	3.10787	2.706	189	29	78.3317	81.81	3.69203	3.311	172	44	72.0007	73.35	3.31639	3.2
FCT03.1	32	75.3322	76.26	3.01416	2.602	145	27	81.2178	82.49	4.37507	3.654	145	23	78.1943	81.18	2.89691	2.7	121	12	67.4617	68.42	1.99942	1.754	140	27	78.5156	77.25	3.43493	3.018
FLC06.1	44	76.1202	78.35	3.51109	3.012	121	33	80.1515	85.13	4.33745	3.753	121	35	77.3403	77.39	2.78274	2.275	285	5	76.26	88.68	4.7962	5.198	127	42	77.3117	80.55	3.98252	3.363
FSS04.2	49	65.3118	60.83	2.81098	2.671	139	27	74.723	72.01	4.37948	4.606	139	23	68.0109	68.27	2.42043	2.35	308	17	83.2029	80.98	3.14635	2.785	161	43	67.1156	63.74	3.56972	3.487
FHB10.1	71	74.3721	70.84	3.07499	2.866	143	47	81.8679	85.89	4.35217	4.272	143	57	75.6439	78.22	2.8006	2.551	205	16	79.135	82.58	2.56606	2.472	167	63	79.1198	78.21	3.67111	3.325
FLC10.1	52	69.1983	68.43	2.77325	2.379	106	36	79.8678	81.36	4.50267	4.236	106	39	74.5751	77.08	2.40964	2.323	271	36	79.2739	86.52	3.80111	3.479	114	42	77.2876	79.87	3.79783	3.602
CYH01.1	46	70.8335	71.98	2.75407	2.554	145	20	75.1205	80.18	4.24455	4.319	145	33	74.3006	73.64	3.57961	3.007	184	13	74.7531	81.87	4.22323	3.801	186	42	72.7426	75.28	3.24386	2.586
FGR09.1	58	67.5084	66.06	2.4409	2.337	149	35	76.69	76.2	4.26554	4.002	149	36	71.6953	73.53	2.42128	2.579	214	28	84.6829	88.97	3.43336	2.667	187	47	74.303	73.35	3.6917	3.401
CHD01.1	40	67.0447	64.28	2.36715	2.317	65	7	73.3329	75.51	6.75657	6.67	65	25	72.4796	74.69	3.7628	3.846	169	30	76.9903	80.61	3.8752	3.696	126	36	73.1583	74.66	3.15558	2.98
FGR10.1	32	74.8472	75.59	3.366	3.005	114	26	79.2035	81.17	4.88677	5.043	114	22	76.3077	77.44	2.77386	2.422	227	10	63.483	61.97	3.8657	3.465	106	32	77.2297	77.57	4.08219	3.438
FLP08.1	45	72.9189	73.81	2.51156	2.406	125	32	83.9169	87.04	4.14269	4.127	125	29	78.96	78.3	2.46848	2.311	231	29	80.1186	84.06	3.46883	3.42	136	37	79.3559	83.62	3.17414	3.228
FLC07.1	43	74.1274	74.3	2.25856	2.017	97	28	78.8939	85.65	3.97539	3.664	97	33	74.6055	74.11	1.88994	1.612	140	31	76.4219	77.07	3.42442	2.631	106	37	77.8535	80.91	3.18411	2.258
FLC05.1	44	72.5941	76.57	2.44036	2.38	90	32	80.3594	85.4	4.00263	3.738	90	38	74.2334	75.72	2.55284	2.341	384	39	78.0744	79.14	3.41331	3.455	115	40	77.2785	80.78	3.299	2.708
FBB04.1	36	69.7844	68.12	3.26853	3.343	75	14	69.9393	70.4	3.75786	3.702	75	13	68.5746	68.82	2.90562	2.48	323	33	73.5961	72.13	3.82206	3.96	101	21	66.231	64.36	3.77829	3.745
FMS02.1	33	68.727	64.51	2.6973	2.372	106	17	75.7847	79.92	3.75418	3.697	106	21	70.9695	64.17	2.67467	2.667	163	17	71.3788	71.19	3.31276	3.484	132	33	69.9467	66.57	3.31358	2.913
CDE02.1	23	76.5091	76.49	2.1933	1.681	57	1	71.31	71.31	7.832	7.832	57	9	69.9389	68.58	2.30967	1.975	110	19	84.6937	91.66	2.54732	1.918	104	13	65.4069	57.01	3.23123	3.448
FSS03.1	60	66.29	63.91	3.06387	2.877	150	34	77.1944	79.14	4.70944	4.286	150	37	73.3808	77.5	3.3227	2.662	158	21	78.5081	83.47	3.77014	3.238	209	52	71.8437	71.06	3.76302	3.396
FLP06.1	47	71.6747	73.46	2.48447	2.318	108	35	82.1689	86.51	3.76857	3.547	108	28	78.2436	80.61	2.199	2.205	262	28	77.1318	78.7	3.23014	2.666	119	36	78.4878	80.56	3.35442	2.898
FLC03.1	57	75.2328	73.2	2.58	2.468	159	43	82.1177	85.73	4.05781	3.723	159	48	76.3915	80.19	2.5225	2.233	228	27	82.6926	87.79	2.90859	2.81	194	52	79.4963	81.65	3.33463	3.341
CBD01.1	49	66.9741	64.95	2.46235	2.347	58	10	76.772	80.42	5.2206	6.25	58	22	70.8036	70.24	4.14718	4.273	298	33	77.0197	81.31	3.62497	3.508	103	34	72.5474	70.32	3.49262	3.242
FLC11.1	58	76.1421	77.86	3.44352	3.126	146	48	80.6752	83.34	3.97992	3.674	146	43	75.1902	79.89	2.38477	2.401	158	9	79.4589	82.92	2.92789	3.038	152	53	76.5091	75.69	3.71874	3.301
FHB09.1	51	72.0549	71.11	2.60351	2.414	121	34	81.2306	87.67	4.37212	3.934	121	39	76.8864	78.01	2.29151	1.996	267	28	78.4243	81.09	2.98568	3.076	130	50	77.1692	81.12	3.71062	3.208
FHB05.1	64	70.2403	67.57	2.75883	2.429	130	49	75.5408	79.82	4.17386	3.984	130	44	75.6014	76.48	3.10323	2.626	378	29	74.1128	68.37	3.36472	2.879	156	53	74.2189	73.2	3.45858	2.998
FCT04.1	44	73.7816	75.49	2.47545	2.16	128	30	84.9647	88.97	4.0354	4.077	128	30	80.3623	84.79	2.1344	1.955	209	35	78.8454	77.19	3.30377	2.527	157	33	82.2027	87.55	3.32855	2.542
FLP04.1	42	78.54	82.14	2.70598	2.432	139	37	83.8149	88.43	4.47124	4.444	139	36	79.4167	82.54	2.54742	2.397	113	7	81.8371	88.43	3.77643	4.505	158	40	79.6907	85.83	3.2961	2.84
FGR04.1	37	73.6289	73.01	2.96127	2.539	107	33	79.1976	82.53	4.67124	4.097	107	29	77.911	82.56	2.52466	2.583	158	23	82.0283	85.02	3.33539	3.26	122	37	77.3978	82.52	3.91457	3.513
FGR05.1	35	75.8257	74.82	2.6498	2.698	101	31	83.0403	87.84	3.91929	3.59	101	33	74.6185	77.26	2.44367	2.436	202	28	77.0311	81.18	3.02507	2.702	107	33	79.7903	82.39	3.09633	3.124
FCT09.1	73	69.9477	67.55	2.65223	2.565	136	37	80.2441	82.95	4.43714	4.413	136	38	73.5205	74.18	2.22442	2.375	404	41	78.2129	79.87	3.40829	2.667	183	44	77.1005	79.45	3.6825	3.589
FHB03.1	34	76.5371	80.33	2.31335	2.003	92	21	84.9233	89.25	3.04295	3.546	92	26	79.7115	83.02	2.43846	2.409	237	12	69.8017	72.93	2.92908	3.053	101	32	78.2884	82.72	2.70459	2.626
FCT07.1	52	69.0327	68.39	2.4786	2.483	165	35	79.8349	79.59	4.1908	4.025	165	32	74.1622	73.44	2.09159	2.301	330	35	71.7769	69.29	2.04114	1.6	177	37	78.0357	77.43	3.61197	3.175
FMS01.1	49	67.7112	65.52	2.56622	2.316	103	18	77.6972	82.36	4.01233	3.846	103	40	70.7087	72.01	3.73732	3.883	154	11	74.83	81.75	3.04773	2.522	157	44	72.4677	72.64	2.84616	2.729
FLP03.1	32	72.8916	75.16	3.14437	3.232	139	24	82.7767	86.66	4.90333	4.893	139	24	75.1175	78.05	2.79354	2.752	234	15	72.666	72.49	2.67673	2.07	153	25	79.4676	83.09	4.41252	4.339
FCT01.2	48	70.5369	69.45	2.51346	2.224	138	32	82.2378	82.75	4.21725	3.417	138	30	76.4303	79.02	2.03093	1.925	248	38	82.7197	85.61	3.40482	2.75	180	34	79.2429	81.98	3.14974	3.024
FCT05.1	46	73.1341	72.01	2.57878	2.358	141	36	82.3731	90.3	4.30669	3.857	141	31	82.9955	88.74	2.38752	2.181	246	17	80.8976	86.99	2.36247	1.724	150	36	83.6217	90	3.46997	3.448
FCF01.1	33	69.5724	65.56	2.703	2.631	113	23	73.8061	71.5	3.56535	3.625	113	17	75.6747	76.26	2.59206	1.992	189	15	69.9567	71.79	2.80633	2.437	160	24	73.8246	76.61	3.26287	3.115
FHB07.1	47	74.004	73.46	2.58823	2.423	105	27	82.847	83.78	3.79593	3.652	105	38	76.5626	75.96	2.85929	2.283	220	19	76.8753	82.22	2.91058	2.478	117	43	78.2291	77.83	3.00098	2.726
FLP11.1	47	69.9813	67.5	2.47653	2.202	160	30	78.9117	79.85	3.66663	3.034	160	24	75.3596	79.69	1.80525	1.746	158	29	83.8393	88.97	4.24417	3.888	186	31	76.8687	77.98	3.256	2.861
FLP01.1	28	70.2596	66.55	2.466	2.588	120	14	78.4564	82.3	4.29729	4.2	120	20	69.872	68.18	2.38655	2.622	100	11	79.4564	84.65	3.49064	2.685	118	22	75.5105	82.15	3.21823	2.797
FLP07.1	56	67.8952	66.96	2.57946	2.209	126	32	81.7234	87.78	3.97244	3.972	126	27	80.7159	83.2	2.47011	2.252	222	36	82.9092	87.58	3.79353	4.036	141	37	78.3192	82.94	3.75446	3.606
FLP12.1	49	68.3912	66.67	2.27916	2.293	165	27	75.7537	76.65	3.61244	3.394	165	21	72.23	72.53	2.22619	2.073	221	36	79.0408	81.57	3.25447	2.99	191	35	71.6529	70.27	3.30529	2.493
CRA01.1	57	72.9533	70.28	2.84437	2.849	129	24	75.6983	75.5	4.16104	3.777	129	27	76.4522	78.48	2.87774	2.352	126	27	80.0948	85.33	3.55533	3.685	213	40	76.3325	79.24	3.3829	3.545
co-assembly	898	81.8766	86.55	3.36309	2.688	247	3	67.97	67.63	5.014	5.688	3211	881	82.5776	87.68	3.62745	3.198	NA	NA	NA	NA	NA	NA	NA	NA	NA	NA	NA	NA

## Sheet: Table S5
Table S5 Differences between checkM2 and checkM completeness and contamination for the final bin set before manual curation.
*chosen based on the suggested model in checkM2
bin	Completeness_checkm2*	Contamination_checkm2	Completeness_checkm	Contamination_checkm	diff_completeness checkm2-checkm	diff_contamination checkm2-checkm
AGTU-31C_bin.12.orig	0	2.2	53.86	6.347	-53.86	-4.147
AGTU-56_bin.35.orig	30.64	5.56	53.29	3.004	-22.65	2.556
Co_bin.603.indstr	33.54	0.38	54.31	0	-20.77	0.38
AGTU-98_bin.54.indstr	38.34	0.23	52.14	1.182	-13.8	-0.952
Co_bin.720.orig	39	0.04	50.86	0.109	-11.86	-0.069
AGTU-289_bin.19.orig	39.66	4.16	50.09	9.623	-10.43	-5.463
Co_bin.86.indper	42.1	1.03	56.71	0	-14.61	1.03
Co_bin.898.orig	42.54	9.92	52.67	5.688	-10.13	4.232
AGTU-279_bin.31.indper	42.55	0.01	52.17	1.858	-9.62	-1.848
AGTU-29_bin.17.orig	42.9	4.07	52.49	4.887	-9.59	-0.817
AGTU-61C_bin.37.indper	42.91	2.53	52.56	3.812	-9.65	-1.282
AGTU-70_bin.32.orig	43.29	1.2	51.92	1.604	-8.63	-0.404
AGTU-74_bin.39.indper	43.57	2.56	55.14	3.712	-11.57	-1.152
AGTU-48_bin.34.indstr	43.58	1.49	51.42	0.473	-7.84	1.017
AGTU-280_bin.32.orig	43.61	3.16	51.75	2.437	-8.14	0.723
AGTU-58_bin.52.indper	43.9	0.3	55.21	2.404	-11.31	-2.104
AGTU-92_bin.51.indper	43.98	0.52	50.03	1.666	-6.05	-1.146
AGTU-10_bin.15.orig	44.18	1.35	52.64	5.389	-8.46	-4.039
AGTU-62_bin.52.orig	44.19	2.94	50.74	6.581	-6.55	-3.641
AGTU-40_bin.28.orig	44.55	0.44	50.4	1.482	-5.85	-1.042
AGTU-96_bin.12.orig	45.16	2.31	57.65	0.111	-12.49	2.199
Co_bin.525.orig	45.17	0.4	51.72	1.172	-6.55	-0.772
AGTU-25_bin.8.orig	45.3	0.67	55	0	-9.7	0.67
AGTU-280_bin.72.indper	45.34	0.04	52.63	1.754	-7.29	-1.714
AGTU-58_bin.66.indstr	45.36	0.09	53.92	0	-8.56	0.09
Co_bin.192.indper	45.37	0.51	52.95	0.253	-7.58	0.257
AGTU-6C_bin.6.indstr	45.56	0.74	54.12	0.238	-8.56	0.502
AGTU-103_bin.27.orig	45.57	1.17	51.7	0	-6.13	1.17
AGTU-54_bin.45.orig	45.71	1.28	50.8	2.434	-5.09	-1.154
AGTU-51_bin.64.indper	45.84	0.17	55.86	0	-10.02	0.17
AGTU-287_bin.64.indper	46.01	1.33	51.55	3.27	-5.54	-1.94
Co_bin.624.indper	46.31	3.27	55.14	2.447	-8.83	0.823
AGTU-23_bin.11.orig	46.5	0.88	51.95	2.11	-5.45	-1.23
Co_bin.159.indper	46.56	0.19	50.34	0	-3.78	0.19
AGTU-1_bin.42.orig	46.79	4.94	52.76	5.769	-5.97	-0.829
Co_bin.180.orig	46.92	1.76	55.92	1.854	-9	-0.094
Co_bin.756.orig	47.05	4.14	50.64	4.302	-3.59	-0.162
AGTU-39_bin.64.orig	47.48	1.29	53.37	2.307	-5.89	-1.017
AGTU-68_bin.54.indstr	47.58	3.6	51.34	0.574	-3.76	3.026
AGTU-53_bin.23.orig	47.75	3.64	54.66	8.439	-6.91	-4.799
AGTU-99_bin.57.orig	47.77	0.46	50.85	1.612	-3.08	-1.152
AGTU-104_bin.46.indper	47.81	0.07	53.9	0.907	-6.09	-0.837
AGTU-42_bin.23.indper	47.84	0.04	57.95	2.142	-10.11	-2.102
Co_bin.867.indper	47.85	0.13	53.01	0.476	-5.16	-0.346
Co_bin.238.indstr	47.9	2.63	50.86	2.586	-2.96	0.044
Co_bin.247.indper	47.97	2.95	52.89	2.373	-4.92	0.577
AGTU-77_bin.29.orig	48.16	1.78	52.31	4.068	-4.15	-2.288
AGTU-99_bin.63.orig	48.2	1.38	56.44	6.267	-8.24	-4.887
AGTU-58_bin.67.orig	48.26	0.72	55.29	2.989	-7.03	-2.269
AGTU-284_bin.24.orig	48.38	0.41	54.94	0.666	-6.56	-0.256
Co_bin.421.orig	48.38	0.87	53.77	1.419	-5.39	-0.549
AGTU-282_bin.28.orig	48.55	1.62	51.05	3.139	-2.5	-1.519
AGTU-23_bin.9.indper	48.66	0.75	51.47	0.436	-2.81	0.314
AGTU-289_bin.45.indper	48.67	1.84	56.19	0.434	-7.52	1.406
Co_bin.881.indstr	48.68	0.11	55.77	0	-7.09	0.11
AGTU-56_bin.32.indstr	48.79	0.08	51.72	0	-2.93	0.08
AGTU-26_bin.51.orig	48.94	3.04	50.68	3.614	-1.74	-0.574
Co_bin.282.indper	48.97	1.08	53.09	3.411	-4.12	-2.331
AGTU-282_bin.16.indstr	49.03	5.47	53.67	5.156	-4.64	0.314
AGTU-105_bin.30.indstr	49.07	2.25	53.37	0.292	-4.3	1.958
AGTU-33_bin.48.indper	49.25	0.6	56.12	0.825	-6.87	-0.225
AGTU-17_bin.33.orig	49.27	2.5	52.55	2.688	-3.28	-0.188
AGTU-62_bin.50.indper	49.29	2.41	54.74	3.955	-5.45	-1.545
AGTU-99_bin.17.orig	49.5	3.28	50.2	0	-0.7	3.28
AGTU-99_bin.54.orig	49.73	7.94	50.95	6.557	-1.22	1.383
AGTU-5_bin.61.indstr	49.75	0.12	55.59	0	-5.84	0.12
Co_bin.613.indstr	49.76	8	60.34	7.228	-10.58	0.772
AGTU-15_bin.18.orig	49.78	2.12	51.56	4.266	-1.78	-2.146
AGTU-54_bin.36.indper	49.8	1.16	64.42	0.818	-14.62	0.342
AGTU-284_bin.25.orig	49.83	1.84	51.74	1.964	-1.91	-0.124
AGTU-53_bin.22.orig	49.83	1.35	50.28	2.345	-0.45	-0.995
AGTU-280_bin.70.orig	49.85	1	51.8	1.173	-1.95	-0.173
AGTU-25_bin.14.orig	49.94	0.87	57.45	4.906	-7.51	-4.036
AGTU-59C_bin.27.orig	49.98	3.06	54.03	5.453	-4.05	-2.393
AGTU-14_bin.11.orig	50.01	1.36	52.78	1.19	-2.77	0.17
AGTU-33_bin.59.indstr	50.06	1.69	51.71	3.518	-1.65	-1.828
AGTU-88_bin.31.indstr	50.11	2.57	59.41	1.342	-9.3	1.228
AGTU-73_bin.54.orig	50.28	1.62	51.23	1.266	-0.95	0.354
AGTU-72_bin.30.orig	50.29	3	52.43	3.118	-2.14	-0.118
AGTU-35_bin.17.orig	50.42	1.32	57.72	1.342	-7.3	-0.022
Co_bin.224.indper	50.5	0.48	55.31	2.991	-4.81	-2.511
AGTU-11_bin.49.indstr	50.53	2.37	56.46	3.614	-5.93	-1.244
AGTU-88_bin.28.orig	50.86	0.2	50.24	1.528	0.62	-1.328
Co_bin.258.indstr	50.98	3.66	50.98	5.494	0	-1.834
Co_bin.532.orig	50.99	4.21	57.28	5.485	-6.29	-1.275
AGTU-34_bin.60.indstr	50.99	1.42	56.81	0	-5.82	1.42
AGTU-80_bin.38.indper	50.99	0.26	56.25	1.19	-5.26	-0.93
AGTU-38_bin.16.indstr	50.99	0.44	52.53	1.904	-1.54	-1.464
AGTU-284_bin.18.indper	51.04	0.22	55.52	0.825	-4.48	-0.605
Co_bin.128.orig	51.16	5.49	67.17	5.514	-16.01	-0.024
Co_bin.327.orig	51.2	1.67	56.42	2.642	-5.22	-0.972
AGTU-289_bin.22.orig	51.21	1.14	52.25	2.162	-1.04	-1.022
AGTU-281_bin.42.indstr	51.23	4.54	53.55	0	-2.32	4.54
Co_bin.214.indper	51.43	5.42	57.31	0.681	-5.88	4.739
AGTU-99_bin.22.orig	51.51	1.29	59.71	2.162	-8.2	-0.872
AGTU-69_bin.25.orig	51.59	1.29	55.22	2.354	-3.63	-1.064
AGTU-34_bin.33.orig	51.59	4.54	51.55	0.367	0.04	4.173
Co_bin.709.indstr	51.73	2.82	57.38	3.194	-5.65	-0.374
AGTU-8_bin.11.orig	51.73	1.48	52.44	3.709	-0.71	-2.229
AGTU-264_bin.30.indper	51.78	0.84	58.22	0	-6.44	0.84
AGTU-26_bin.53.indper	51.81	0.91	53.63	1.099	-1.82	-0.189
AGTU-81_bin.25.indper	51.85	0.37	66.07	2.702	-14.22	-2.332
AGTU-99_bin.20.indper	51.85	0.58	54.42	0.803	-2.57	-0.223
AGTU-18_bin.23.orig	51.92	1.02	58.87	1.656	-6.95	-0.636
AGTU-59C_bin.42.orig	51.94	1.07	51.79	3.593	0.15	-2.523
Co_bin.205.orig	51.97	3.29	53.12	6.379	-1.15	-3.089
AGTU-41_bin.62.indper	52.04	1.24	53.25	0.697	-1.21	0.543
AGTU-58_bin.68.indper	52.09	4.06	51.59	0	0.5	4.06
AGTU-94_bin.30.orig	52.31	1.66	55.05	2.861	-2.74	-1.201
AGTU-87_bin.70.orig	52.35	2.68	56.5	4.191	-4.15	-1.511
AGTU-278_bin.69.indper	52.39	0.12	51.63	0	0.76	0.12
AGTU-49_bin.54.orig	52.63	1.81	56.3	3.034	-3.67	-1.224
AGTU-56_bin.14.orig	52.64	4	54.08	2.755	-1.44	1.245
Co_bin.83.orig	52.69	3.38	50.38	1.173	2.31	2.207
Co_bin.876.indper	52.71	2.88	57.2	1.93	-4.49	0.95
AGTU-58_bin.33.orig	52.76	0.78	58.67	5.109	-5.91	-4.329
Co_bin.150.orig	52.83	8.74	60.31	5.263	-7.48	3.477
AGTU-58_bin.37.orig	52.83	1.98	55.06	0.842	-2.23	1.138
Co_bin.673.indper	52.85	0.31	60.56	0.319	-7.71	-0.009
AGTU-58_bin.48.indper	52.93	2.17	52.74	0	0.19	2.17
AGTU-11_bin.40.orig	52.95	2.97	50.07	0.105	2.88	2.865
AGTU-62_bin.51.orig	52.96	2.21	51.17	2.678	1.79	-0.468
AGTU-284_bin.26.orig	52.98	3.81	57.48	3.998	-4.5	-0.188
AGTU-67_bin.50.orig	53.01	3.17	66.22	2.845	-13.21	0.325
Co_bin.135.orig	53.05	5.14	53.44	0	-0.39	5.14
AGTU-69_bin.23.indper	53.13	1.3	63.35	0.844	-10.22	0.456
AGTU-31C_bin.52.orig	53.17	3.31	53.88	3.306	-0.71	0.004
Co_bin.274.orig	53.21	0.73	60.94	1.119	-7.73	-0.389
AGTU-1_bin.32.indstr	53.24	4.23	52.03	1.846	1.21	2.384
AGTU-56_bin.13.orig	53.27	3.41	56.85	3.539	-3.58	-0.129
AGTU-69_bin.26.orig	53.28	2.19	51.48	3.448	1.8	-1.258
AGTU-20_bin.24.orig	53.5	2.62	55.36	3.085	-1.86	-0.465
AGTU-5_bin.12.orig	53.54	3.96	54.26	0	-0.72	3.96
AGTU-67_bin.64.orig	53.57	3.18	53.91	2.941	-0.34	0.239
AGTU-95_bin.40.indstr	53.66	0.17	59.4	0	-5.74	0.17
AGTU-57_bin.53.indper	53.74	1.64	58.37	0.655	-4.63	0.985
Co_bin.482.indper	53.77	0.07	59.83	0	-6.06	0.07
AGTU-278_bin.61.orig	53.83	5.85	59.65	3.243	-5.82	2.607
Co_bin.95.indper	53.83	1.54	52.83	1.149	1	0.391
Co_bin.541.indper	54.19	0.04	60.67	0.165	-6.48	-0.125
AGTU-25_bin.25.orig	54.25	1.37	53.68	3.272	0.57	-1.902
AGTU-66_bin.23.indstr	54.57	1.2	61.19	0.935	-6.62	0.265
AGTU-282_bin.23.orig	54.57	1.07	52.23	2.366	2.34	-1.296
AGTU-287_bin.47.indper	54.62	0.31	61.77	0.673	-7.15	-0.363
AGTU-23_bin.32.orig	54.62	2.58	50.39	2.054	4.23	0.526
AGTU-280_bin.71.orig	54.73	2.58	50.54	3.165	4.19	-0.585
AGTU-75_bin.34.orig	54.74	2.07	62.14	3.478	-7.4	-1.408
AGTU-81_bin.14.orig	54.74	3.96	57.22	4.02	-2.48	-0.06
AGTU-30_bin.45.orig	54.74	1.46	50.24	4.566	4.5	-3.106
AGTU-49_bin.58.orig	54.76	2.73	56.84	1.863	-2.08	0.867
AGTU-34_bin.63.indper	54.82	0.72	56.69	1.497	-1.87	-0.777
AGTU-102_bin.20.orig	54.83	1.94	55.53	3.525	-0.7	-1.585
Co_bin.97.orig	54.89	0.64	53.75	0.37	1.14	0.27
Co_bin.181.indper	54.95	3.83	58.61	2.234	-3.66	1.596
AGTU-54_bin.49.indper	54.96	1.94	57.74	0.911	-2.78	1.029
AGTU-11_bin.59.indper	55	2.36	54.45	0	0.55	2.36
AGTU-82_bin.73.orig	55	4.6	51.65	4.837	3.35	-0.237
Co_bin.125.indper	55.06	2.58	53.03	1.773	2.03	0.807
Co_bin.331.orig	55.1	0.98	57.11	0.869	-2.01	0.111
AGTU-39_bin.41.orig	55.13	4.51	55.26	4.851	-0.13	-0.341
AGTU-5_bin.25.indper	55.2	0.17	52.74	0	2.46	0.17
Co_bin.672.indper	55.24	0.67	58.84	0	-3.6	0.67
Co_bin.357.orig	55.29	1.19	52.5	1.235	2.79	-0.045
AGTU-287_bin.7.orig	55.31	0.02	61.04	1.523	-5.73	-1.503
AGTU-22_bin.24.orig	55.33	6.07	56.51	6.368	-1.18	-0.298
AGTU-62_bin.30.orig	55.37	2.97	50.52	3.548	4.85	-0.578
AGTU-97_bin.60.orig	55.52	6.31	50.64	4.772	4.88	1.538
AGTU-289_bin.46.orig	55.64	1.66	59.35	2.769	-3.71	-1.109
AGTU-94_bin.26.orig	55.67	2.1	64.92	3.015	-9.25	-0.915
AGTU-10_bin.8.orig	55.71	4.45	62.92	4.479	-7.21	-0.029
Co_bin.514.indper	55.71	3.75	56.85	1.093	-1.14	2.657
AGTU-45_bin.37.indstr	55.77	0.46	51.72	0	4.05	0.46
AGTU-96_bin.11.orig	55.79	0.5	52.37	0.673	3.42	-0.173
AGTU-80_bin.39.indper	55.84	0.2	59.95	0.677	-4.11	-0.477
AGTU-52_bin.7.indper	56.16	0.05	68.73	0	-12.57	0.05
AGTU-99_bin.64.orig	56.16	2.05	52.73	4.273	3.43	-2.223
AGTU-12C_bin.52.indper	56.22	1.76	60.07	1.29	-3.85	0.47
Co_bin.350.indstr	56.36	0.84	56.99	0.66	-0.63	0.18
AGTU-30_bin.50.orig	56.37	2.21	51.98	2.869	4.39	-0.659
AGTU-96_bin.28.indper	56.42	0.21	56.89	0.726	-0.47	-0.516
AGTU-60_bin.24.orig	56.43	2.17	61.27	1.804	-4.84	0.366
AGTU-285_bin.35.indper	56.43	2.59	53.85	0	2.58	2.59
Co_bin.423.indstr	56.52	5.27	56.86	4.201	-0.34	1.069
AGTU-101_bin.64.orig	56.56	4.27	52.35	4.089	4.21	0.181
Co_bin.379.indper	56.6	1.27	70.63	0.242	-14.03	1.028
AGTU-11_bin.56.indper	57.05	0.21	51.49	0.014	5.56	0.196
Co_bin.29.indper	57.08	1.48	58.82	2.631	-1.74	-1.151
Co_bin.169.indper	57.16	0.1	57.02	2.586	0.14	-2.486
AGTU-7_bin.44.indper	57.18	1.15	62.55	1.294	-5.37	-0.144
Co_bin.28.indstr	57.19	0	71.6	0	-14.41	0
AGTU-6C_bin.21.orig	57.29	2.68	56.26	1.048	1.03	1.632
AGTU-16_bin.20.indper	57.3	1.82	60.72	1.441	-3.42	0.379
AGTU-54_bin.26.orig	57.35	5.66	60.81	7.314	-3.46	-1.654
AGTU-289_bin.4.indper	57.37	0.84	60.14	0.511	-2.77	0.329
Co_bin.360.indstr	57.42	0.19	60.34	0	-2.92	0.19
Co_bin.699.indper	57.42	0.01	56.48	0.66	0.94	-0.65
AGTU-62_bin.48.indper	57.46	0.35	59.73	1.306	-2.27	-0.956
AGTU-104_bin.23.orig	57.54	4.29	60.74	4.318	-3.2	-0.028
Co_bin.73.indstr	57.54	1.88	53.2	1.635	4.34	0.245
Co_bin.164.indper	57.59	4.39	64.62	2.179	-7.03	2.211
AGTU-7_bin.7.indper	57.6	0.3	56.66	1.391	0.94	-1.091
Co_bin.264.indper	57.63	7.62	64.09	6.439	-6.46	1.181
AGTU-49_bin.41.indper	57.71	0.05	67.68	0.135	-9.97	-0.085
AGTU-28_bin.62.orig	57.87	2.28	57.31	2.278	0.56	0.002
AGTU-55_bin.55.indper	57.98	1.07	62.13	0.347	-4.15	0.723
AGTU-16_bin.18.orig	57.99	2.11	59.55	2.874	-1.56	-0.764
Co_bin.873.indper	58.2	1.45	67.51	0.46	-9.31	0.99
AGTU-95_bin.52.orig	58.21	2.52	54.64	2.202	3.57	0.318
AGTU-58_bin.32.orig	58.35	4.16	53.79	3.828	4.56	0.332
AGTU-74_bin.4.orig	58.4	1.11	56.54	3.514	1.86	-2.404
AGTU-34_bin.22.orig	58.42	1.74	60	1.855	-1.58	-0.115
Co_bin.355.indper	58.46	0.59	52.09	0.405	6.37	0.185
AGTU-61C_bin.34.indper	58.48	0.23	51.41	1.127	7.07	-0.897
AGTU-66_bin.22.orig	58.56	2.49	56.1	4.743	2.46	-2.253
Co_bin.344.indstr	58.59	4.11	53.46	6.699	5.13	-2.589
AGTU-36_bin.11.orig	58.63	2.27	60.27	5.44	-1.64	-3.17
AGTU-59C_bin.40.indstr	58.77	1.23	58.95	0	-0.18	1.23
Co_bin.333.orig	58.82	1.11	61.24	1.31	-2.42	-0.2
AGTU-96_bin.3.indper	58.83	0.6	60	0.627	-1.17	-0.027
Co_bin.517.indper	58.83	0.36	55.21	0.016	3.62	0.344
Co_bin.520.indper	58.88	1.23	56.81	0	2.07	1.23
Co_bin.65.orig	58.88	8.63	52.26	7.894	6.62	0.736
AGTU-39_bin.62.indstr	58.96	0.86	62.42	0.716	-3.46	0.144
AGTU-279_bin.96.indper	59.03	1.73	57.92	2.696	1.11	-0.966
AGTU-62_bin.33.orig	59.11	4.46	51.97	6.507	7.14	-2.047
Co_bin.543.indper	59.15	1.42	62.41	1.689	-3.26	-0.269
AGTU-59C_bin.58.orig	59.33	3.62	65.02	4.624	-5.69	-1.004
Co_bin.863.indper	59.35	1.6	56.97	3.134	2.38	-1.534
AGTU-46_bin.38.permissive	59.38	4.44	58.87	0	0.51	4.44
AGTU-7_bin.53.indstr	59.42	0.22	60.05	0	-0.63	0.22
AGTU-5_bin.7.indper	59.47	0.4	75.7	0.854	-16.23	-0.454
AGTU-84_bin.30.orig	59.47	2.04	58.05	2.245	1.42	-0.205
AGTU-27_bin.65.orig	59.51	2.51	51.92	6.537	7.59	-4.027
AGTU-284_bin.49.indstr	59.53	0.32	64.15	0.527	-4.62	-0.207
AGTU-43_bin.19.orig	59.68	2.72	67.02	2.627	-7.34	0.093
Co_bin.812.indper	59.68	1.17	53.53	1.298	6.15	-0.128
Co_bin.270.indper	59.88	0.88	60	0.675	-0.12	0.205
AGTU-56_bin.16.orig	59.92	6.7	64.59	3.024	-4.67	3.676
AGTU-43_bin.22.orig	59.93	1.43	66.63	2.489	-6.7	-1.059
Co_bin.777.orig	60.01	0.95	62.74	0	-2.73	0.95
AGTU-99_bin.55.indper	60.07	3.73	62.68	2.27	-2.61	1.46
AGTU-20_bin.22.orig	60.07	4.29	57.11	1.997	2.96	2.293
AGTU-15_bin.41.indper	60.15	2.43	63.49	1.728	-3.34	0.702
Co_bin.574.indper	60.19	2.79	60.68	1.152	-0.49	1.638
AGTU-63_bin.47.indstr	60.2	4.79	62.62	1.642	-2.42	3.148
AGTU-77_bin.23.orig	60.21	2.27	60.58	3.054	-0.37	-0.784
AGTU-89_bin.50.orig	60.28	5	65.74	4.693	-5.46	0.307
AGTU-59C_bin.13.indper	60.34	1.16	71.39	0.675	-11.05	0.485
AGTU-104_bin.9.orig	60.38	5.02	58.77	5.487	1.61	-0.467
AGTU-264_bin.51.indper	60.54	3.63	61.02	0.947	-0.48	2.683
AGTU-39_bin.60.indper	60.66	2.76	53.2	0.74	7.46	2.02
Co_bin.503.indstr	60.69	9.61	54.7	2.351	5.99	7.259
AGTU-4_bin.10.orig	60.7	0.86	62.14	1.234	-1.44	-0.374
Co_bin.19.indper	60.72	2.42	65.21	1.878	-4.49	0.542
AGTU-75_bin.12.indper	60.87	3.13	57.64	0.217	3.23	2.913
Co_bin.315.indstr	60.89	1.92	59.98	1.724	0.91	0.196
Co_bin.80.orig	60.91	4.36	51.87	5.301	9.04	-0.941
AGTU-69_bin.4.orig	60.95	2.74	63.4	1.533	-2.45	1.207
Co_bin.72.indper	60.96	3	64.63	1.177	-3.67	1.823
Co_bin.795.indstr	60.98	5.26	62.64	3.079	-1.66	2.181
Co_bin.433.indper	61	2.37	63.93	3.418	-2.93	-1.048
Co_bin.259.indper	61.09	0.02	64.53	0.236	-3.44	-0.216
AGTU-283_bin.47.indper	61.17	0.44	53.8	1.697	7.37	-1.257
AGTU-67_bin.21.indper	61.42	1.48	71.38	2.195	-9.96	-0.715
AGTU-90_bin.1.indper	61.42	0.28	59.17	1.014	2.25	-0.734
Co_bin.694.indper	61.5	0.89	61.45	1.6	0.05	-0.71
Co_bin.8.orig	61.54	1.83	51.58	1.18	9.96	0.65
AGTU-92_bin.24.orig	61.57	4.24	66.23	3.013	-4.66	1.227
Co_bin.705.indper	61.57	0.1	55.25	0.227	6.32	-0.127
AGTU-82_bin.41.orig	61.61	4.27	52.21	3.74	9.4	0.53
AGTU-54_bin.25.indper	61.66	1.53	58.32	1.93	3.34	-0.4
AGTU-11_bin.21.permissive	61.67	0.79	71.87	0.845	-10.2	-0.055
Co_bin.606.indper	61.67	2.8	64.42	1.736	-2.75	1.064
AGTU-30_bin.5.permissive	61.84	2.18	63.67	2.11	-1.83	0.07
AGTU-80_bin.23.indper	61.86	1.59	59.34	2.833	2.52	-1.243
AGTU-12C_bin.20.orig	61.86	2.61	57.82	3.67	4.04	-1.06
Co_bin.460.indstr	61.92	4.28	55.38	2.586	6.54	1.694
Co_bin.309.indstr	61.93	2.56	68.95	0.358	-7.02	2.202
AGTU-61C_bin.45.strict	61.97	0.61	65.44	0.602	-3.47	0.008
Co_bin.49.indstr	61.99	6.58	58.16	5.876	3.83	0.704
AGTU-57_bin.48.indper	62.19	0.23	58.19	1.595	4	-1.365
AGTU-93_bin.15.orig	62.24	0.19	64.83	3.66	-2.59	-3.47
Co_bin.703.indper	62.27	0.08	69.46	1.282	-7.19	-1.202
Co_bin.281.orig	62.29	3.31	58.29	3.219	4	0.091
Co_bin.323.indper	62.43	0.72	56.31	0.602	6.12	0.118
AGTU-87_bin.74.indper	62.47	0.94	55.14	1.725	7.33	-0.785
AGTU-34_bin.30.indper	62.52	1.54	58.67	1.467	3.85	0.073
AGTU-16_bin.19.orig	62.52	4.16	57.68	5.565	4.84	-1.405
AGTU-65_bin.42.indper	62.73	1.56	66.23	3.079	-3.5	-1.519
Co_bin.227.indper	62.79	1.82	58.94	0	3.85	1.82
Co_bin.596.indper	62.8	5.52	63.68	2.687	-0.88	2.833
Co_bin.382.indper	62.83	0.24	62.68	0	0.15	0.24
Co_bin.528.indper	62.84	1.06	67.02	1.344	-4.18	-0.284
Co_bin.550.indper	62.88	3.11	55.12	3.448	7.76	-0.338
AGTU-67_bin.51.orig	63.06	0.84	58.57	2.8	4.49	-1.96
AGTU-75_bin.28.orig	63.12	6.25	57.45	8.557	5.67	-2.307
Co_bin.784.indper	63.14	1.33	70.22	0.434	-7.08	0.896
AGTU-280_bin.16.indper	63.17	2.39	68.78	1.111	-5.61	1.279
Co_bin.47.permissive	63.32	3.9	67.6	1.198	-4.28	2.702
AGTU-54_bin.27.orig	63.33	12.71	51.06	8.147	12.27	4.563
Co_bin.424.indper	63.35	0.35	62.68	1.367	0.67	-1.017
AGTU-54_bin.10.indper	63.39	1.05	60.22	1.231	3.17	-0.181
Co_bin.354.orig	63.41	4.02	50.65	0	12.76	4.02
AGTU-80_bin.29.orig	63.45	1.86	74.94	1.989	-11.49	-0.129
AGTU-264_bin.29.indper	63.47	2.53	60.24	1.001	3.23	1.529
AGTU-282_bin.25.orig	63.48	7.04	65.78	2.264	-2.3	4.776
Co_bin.349.indper	63.49	0.26	66.86	0	-3.37	0.26
Co_bin.168.orig	63.5	5.44	67.76	3.048	-4.26	2.392
Co_bin.483.indper	63.62	1.56	67.17	1.111	-3.55	0.449
AGTU-35_bin.1.indstr	63.7	0	79.05	0.107	-15.35	-0.107
AGTU-13_bin.12.orig	63.76	8.42	56.2	6.456	7.56	1.964
Co_bin.267.indper	63.81	0.6	73.03	1.967	-9.22	-1.367
Co_bin.697.indper	63.89	1.86	64.56	1.086	-0.67	0.774
Co_bin.674.indstr	63.98	0.62	69.08	1.111	-5.1	-0.491
Co_bin.774.indstr	64.01	3.64	70.72	4.866	-6.71	-1.226
AGTU-39_bin.3.indper	64.03	2.32	70.42	0.856	-6.39	1.464
AGTU-31C_bin.11.orig	64.04	3.71	55.26	4.002	8.78	-0.292
AGTU-278_bin.128.indper	64.09	0.67	66.66	1.47	-2.57	-0.8
AGTU-26_bin.34.orig	64.22	1.92	57.12	3.293	7.1	-1.373
AGTU-7_bin.41.indstr	64.29	1.14	59.89	0.066	4.4	1.074
AGTU-80_bin.56.orig	64.36	3.45	58.96	4.475	5.4	-1.025
Co_bin.370.indper	64.41	1.48	67.35	3.883	-2.94	-2.403
Co_bin.361.indper	64.54	0.71	65.74	0.537	-1.2	0.173
AGTU-4_bin.19.orig	64.57	3.23	50.97	2.567	13.6	0.663
AGTU-67_bin.53.orig	64.69	6.26	57.79	7.481	6.9	-1.221
AGTU-55_bin.27.orig	64.71	3.16	61.56	2.512	3.15	0.648
AGTU-76_bin.14.strict	64.76	1.88	71.44	2.997	-6.68	-1.117
AGTU-88_bin.32.strict	64.76	4.27	67.41	2.947	-2.65	1.323
AGTU-19_bin.14.indper	64.76	3.08	61.76	1.351	3	1.729
AGTU-42_bin.47.permissive	64.82	0.3	69.92	0.802	-5.1	-0.502
Co_bin.670.orig	65.02	2.13	69.08	1.075	-4.06	1.055
AGTU-46_bin.9.orig	65.06	1.33	67.89	0	-2.83	1.33
AGTU-288_bin.21.orig	65.06	3.67	65.41	1.792	-0.35	1.878
Co_bin.841.indstr	65.08	3.49	69.49	2.811	-4.41	0.679
AGTU-7_bin.55.orig	65.12	0.76	58.44	0.8	6.68	-0.04
Co_bin.530.orig	65.13	0.5	65.45	0.434	-0.32	0.066
AGTU-104_bin.51.indstr	65.18	0.18	56.18	0	9	0.18
Co_bin.313.indstr	65.19	2.25	72.64	4.368	-7.45	-2.118
AGTU-43_bin.18.orig	65.25	2.88	61.23	2.525	4.02	0.355
AGTU-43_bin.6.orig	65.27	3.38	70.45	4.624	-5.18	-1.244
Co_bin.94.indstr	65.28	0.5	68.98	1.282	-3.7	-0.782
Co_bin.300.indstr	65.29	1.62	56.53	1.724	8.76	-0.104
Co_bin.824.indper	65.3	0.29	69.04	0.537	-3.74	-0.247
AGTU-28_bin.51.orig	65.36	2.78	51.77	5.55	13.59	-2.77
AGTU-65_bin.43.indper	65.42	1.6	60.84	1.26	4.58	0.34
Co_bin.114.indper	65.47	4.35	69.04	6.157	-3.57	-1.807
Co_bin.723.indstr	65.7	3.32	74.85	5.016	-9.15	-1.696
Co_bin.152.indstr	65.7	2.1	70.34	5.315	-4.64	-3.215
AGTU-36_bin.8.orig	65.71	4.89	65.02	3.595	0.69	1.295
AGTU-286_bin.21.strict	65.78	0.81	65.76	0.584	0.02	0.226
Co_bin.487.indper	65.89	1.58	58.24	2.874	7.65	-1.294
AGTU-33_bin.29.orig	65.98	3.22	68.52	4.518	-2.54	-1.298
AGTU-105_bin.11.indper	66.03	2.06	65.77	1.709	0.26	0.351
Co_bin.765.indper	66.05	1.34	72.43	2.076	-6.38	-0.736
AGTU-75_bin.38.permissive	66.09	2.37	69.45	1.204	-3.36	1.166
AGTU-36_bin.48.orig	66.11	5.03	62.32	2.996	3.79	2.034
AGTU-99_bin.18.orig	66.17	3.83	70.65	3.314	-4.48	0.516
AGTU-53_bin.20.orig	66.28	3.13	66.98	2.602	-0.7	0.528
Co_bin.131.indstr	66.48	5.61	74.26	8.76	-7.78	-3.15
AGTU-39_bin.79.orig	66.49	0.29	63.55	0.911	2.94	-0.621
Co_bin.132.indper	66.77	3.62	76.19	2.861	-9.42	0.759
Co_bin.729.indper	66.77	1.22	66.49	0.448	0.28	0.772
AGTU-1_bin.6.permissive	66.82	2.44	68.47	0.537	-1.65	1.903
Co_bin.715.indstr	66.87	0.15	64.02	0.029	2.85	0.121
Co_bin.531.indper	66.98	2.05	60.76	2.042	6.22	0.008
Co_bin.583.indper	67.05	2.24	64.78	1.016	2.27	1.224
AGTU-278_bin.2.indper	67.11	2.25	70.04	0.377	-2.93	1.873
AGTU-56_bin.38.permissive	67.16	0.71	65.79	1.428	1.37	-0.718
Co_bin.317.indstr	67.17	1.67	54.01	2.728	13.16	-1.058
AGTU-64_bin.32.orig	67.24	2.91	69.53	3.017	-2.29	-0.107
AGTU-68_bin.28.orig	67.25	2.61	54.75	5.222	12.5	-2.612
AGTU-54_bin.51.indstr	67.32	5.96	58.91	4.876	8.41	1.084
AGTU-79_bin.35.orig	67.35	3.54	64.77	2.821	2.58	0.719
Co_bin.617.indstr	67.36	6.46	69.88	3.767	-2.52	2.693
AGTU-105_bin.46.indstr	67.78	1.27	56.53	0.987	11.25	0.283
Co_bin.512.indper	67.98	9.64	56.44	6.03	11.54	3.61
AGTU-285_bin.7.indper	67.99	3.21	67.67	2.155	0.32	1.055
Co_bin.671.indper	68.05	0.05	70.21	0.584	-2.16	-0.534
AGTU-80_bin.53.indstr	68.05	2.59	54.91	1.586	13.14	1.004
AGTU-74_bin.35.indper	68.06	0.99	60.74	1.149	7.32	-0.159
AGTU-39_bin.7.indper	68.07	2.92	64.44	1.69	3.63	1.23
AGTU-56_bin.11.orig	68.12	3.18	65.86	3.113	2.26	0.067
Co_bin.794.indstr	68.16	6.08	56.7	7.955	11.46	-1.875
AGTU-1_bin.37.permissive	68.27	0.97	59.85	1.33	8.42	-0.36
AGTU-83_bin.48.orig	68.39	2.42	71.21	3.773	-2.82	-1.353
Co_bin.225.indper	68.39	0.19	64.1	0	4.29	0.19
AGTU-20_bin.13.orig	68.45	2.03	63.47	1.692	4.98	0.338
AGTU-288_bin.47.orig	68.5	0.32	54.05	0.154	14.45	0.166
Co_bin.358.indper	68.55	1.61	65.49	1.68	3.06	-0.07
Co_bin.352.indper	68.56	3.13	62.69	3.817	5.87	-0.687
AGTU-58_bin.70.orig	68.57	0.88	63.79	2.042	4.78	-1.162
Co_bin.479.permissive	68.71	3.89	85.49	0.84	-16.78	3.05
AGTU-23_bin.8.orig	68.72	3.98	56.28	5.477	12.44	-1.497
AGTU-92_bin.17.strict	68.76	0.37	72.3	0.229	-3.54	0.141
AGTU-41_bin.34.indper	68.79	0.92	72.39	1.283	-3.6	-0.363
AGTU-96_bin.9.indper	68.81	2.29	64.88	0.925	3.93	1.365
Co_bin.746.indper	68.87	8.51	66.51	1.61	2.36	6.9
Co_bin.4.indper	68.9	2.85	53.4	2.693	15.5	0.157
AGTU-4_bin.45.orig	68.98	3.21	53.86	4.029	15.12	-0.819
AGTU-32_bin.9.indper	69.02	0.26	72.34	0.454	-3.32	-0.194
Co_bin.91.indstr	69.03	2.48	64.59	1.724	4.44	0.756
AGTU-90_bin.10.indper	69.1	2.36	75.52	2.354	-6.42	0.006
Co_bin.397.indper	69.14	2.29	71.5	0	-2.36	2.29
AGTU-279_bin.82.indper	69.21	1.36	68.35	1.724	0.86	-0.364
Co_bin.212.indper	69.23	0.61	72.97	1.508	-3.74	-0.898
AGTU-72_bin.36.indper	69.32	2.9	64.03	1.373	5.29	1.527
AGTU-80_bin.55.indper	69.57	0.83	71.81	2.168	-2.24	-1.338
AGTU-9_bin.12.indstr	69.6	0.11	73.66	0	-4.06	0.11
AGTU-57_bin.1.indper	69.61	0.09	77.45	0.589	-7.84	-0.499
AGTU-54_bin.17.orig	69.72	1.66	78.19	1.974	-8.47	-0.314
Co_bin.311.indstr	69.77	2.6	56.2	0	13.57	2.6
Co_bin.129.indper	69.8	0.15	62.67	0.54	7.13	-0.39
Co_bin.234.indstr	70	2.51	67.75	2.215	2.25	0.295
Co_bin.59.indstr	70.01	2.58	76.98	3.001	-6.97	-0.421
AGTU-283_bin.9.indper	70.01	1.2	64.24	1.045	5.77	0.155
Co_bin.658.indstr	70.22	0.19	68.08	2.352	2.14	-2.162
Co_bin.160.indper	70.28	8.28	61.29	4.61	8.99	3.67
AGTU-39_bin.74.indstr	70.31	3.42	64.69	1.481	5.62	1.939
Co_bin.655.indper	70.32	4.6	52.58	3.448	17.74	1.152
AGTU-11_bin.65.indper	70.37	2.92	59.16	2.412	11.21	0.508
Co_bin.719.indper	70.43	0.25	81.49	0.579	-11.06	-0.329
AGTU-54_bin.19.orig	70.45	3.14	73.87	2.04	-3.42	1.1
AGTU-289_bin.25.strict	70.49	2.85	71.27	0.682	-0.78	2.168
AGTU-280_bin.13.indstr	70.5	0.06	69.29	0.609	1.21	-0.549
AGTU-279_bin.84.permissive	70.54	1.63	70.62	2.021	-0.08	-0.391
AGTU-59C_bin.12.orig	70.55	0.77	77.32	0.579	-6.77	0.191
AGTU-283_bin.10.strict	70.65	2.57	77.16	1.818	-6.51	0.752
Co_bin.623.permissive	70.83	2.08	68.61	0.465	2.22	1.615
AGTU-58_bin.63.permissive	70.85	1.97	65.68	0.907	5.17	1.063
AGTU-99_bin.59.indper	70.91	0.86	72.07	0.879	-1.16	-0.019
Co_bin.166.indper	70.97	0.49	74.28	1.369	-3.31	-0.879
AGTU-61C_bin.42.strict	70.99	1.63	78.77	3.518	-7.78	-1.888
AGTU-65_bin.46.indper	70.99	0.57	76.31	1.371	-5.32	-0.801
AGTU-72_bin.42.orig	71.04	3.55	76.01	1.897	-4.97	1.653
Co_bin.69.indper	71.04	0.55	66.24	1.149	4.8	-0.599
AGTU-11_bin.46.strict	71.06	2.78	66.26	1.204	4.8	1.576
AGTU-63_bin.46.orig	71.09	4.27	65.2	0.141	5.89	4.129
Co_bin.737.indstr	71.21	3.77	63.55	5.405	7.66	-1.635
AGTU-96_bin.24.orig	71.31	2.97	78.89	0	-7.58	2.97
AGTU-78_bin.13.orig	71.31	3.19	73.62	0	-2.31	3.19
AGTU-96_bin.4.indstr	71.36	1.8	75.2	0.779	-3.84	1.021
AGTU-43_bin.21.indper	71.39	2.85	70.32	1.612	1.07	1.238
AGTU-103_bin.12.indstr	71.48	0.41	80.69	1.145	-9.21	-0.735
Co_bin.20.indstr	71.59	0.04	75.82	0	-4.23	0.04
Co_bin.218.indper	71.59	0.23	73.34	0.735	-1.75	-0.505
Co_bin.782.indstr	71.66	1.56	76.28	2.431	-4.62	-0.871
Co_bin.402.orig	71.68	5.28	71.22	0	0.46	5.28
AGTU-34_bin.54.indper	71.75	0.39	76.35	0.543	-4.6	-0.153
Co_bin.272.indper	71.8	1.03	71.49	2.31	0.31	-1.28
AGTU-20_bin.8.orig	71.94	1.71	69.88	1.165	2.06	0.545
AGTU-32_bin.23.strict	71.96	0.32	74.82	1.232	-2.86	-0.912
Co_bin.497.indstr	71.99	6.95	77.06	2	-5.07	4.95
AGTU-94_bin.45.permissive	71.99	0.56	70.23	1.691	1.76	-1.131
AGTU-289_bin.53.permissive	72.1	1.03	71.19	3.353	0.91	-2.323
AGTU-11_bin.47.orig	72.19	1.41	66.23	0.07	5.96	1.34
AGTU-10_bin.1.indstr	72.43	0.96	81.92	0.605	-9.49	0.355
AGTU-91_bin.29.permissive	72.46	1.15	72.09	1.028	0.37	0.122
Co_bin.888.permissive	72.74	1.11	72.95	1.169	-0.21	-0.059
AGTU-67_bin.69.permissive	72.79	2.6	78.39	2.503	-5.6	0.097
AGTU-35_bin.39.orig	73.03	9.08	75.12	3.722	-2.09	5.358
AGTU-287_bin.6.strict	73.07	0.2	72.92	1.089	0.15	-0.889
Co_bin.85.orig	73.2	1.82	69.69	2.15	3.51	-0.33
AGTU-67_bin.6.orig	73.2	3.56	67.44	2.572	5.76	0.988
AGTU-81_bin.26.indstr	73.22	0.01	85.98	0.07	-12.76	-0.06
AGTU-34_bin.7.indper	73.26	0.17	79.48	0.918	-6.22	-0.748
AGTU-49_bin.35.indstr	73.35	1.21	75.27	0.588	-1.92	0.622
Co_bin.730.indstr	73.45	3.54	70.68	1.724	2.77	1.816
Co_bin.32.indper	73.56	1.09	67.77	0.182	5.79	0.908
Co_bin.602.orig	73.84	9.99	61.35	9.562	12.49	0.428
Co_bin.96.indper	73.89	2.22	82.1	1.531	-8.21	0.689
Co_bin.895.indper	73.91	0.51	70.98	0.815	2.93	-0.305
Co_bin.253.indstr	73.93	0.47	74.3	0.427	-0.37	0.043
Co_bin.427.indper	74.01	4.47	79.78	2.432	-5.77	2.038
AGTU-95_bin.5.orig	74.09	3.24	80.88	0.461	-6.79	2.779
Co_bin.399.indstr	74.22	2.73	60.44	3.326	13.78	-0.596
AGTU-6C_bin.13.permissive	74.25	2.22	66.97	2.758	7.28	-0.538
Co_bin.162.orig	74.32	1.26	79.47	1.539	-5.15	-0.279
AGTU-9_bin.14.indper	74.48	0.14	64.61	0	9.87	0.14
AGTU-16_bin.25.permissive	74.62	6.15	79.25	4.495	-4.63	1.655
AGTU-49_bin.42.strict	74.66	5.14	77.22	1.878	-2.56	3.262
AGTU-68_bin.24.permissive	74.69	0.11	86.44	0.424	-11.75	-0.314
AGTU-23_bin.29.orig	74.69	2.38	75.9	1.607	-1.21	0.773
AGTU-31C_bin.50.permissive	74.7	0.62	74.87	3.83	-0.17	-3.21
Co_bin.54.indper	74.73	0.12	84.54	0	-9.81	0.12
AGTU-39_bin.35.indper	74.76	0.44	75.99	1.173	-1.23	-0.733
AGTU-61C_bin.29.strict	74.83	2.11	78.68	1.57	-3.85	0.54
AGTU-60_bin.6.indper	74.91	0.95	72.34	0.561	2.57	0.389
AGTU-20_bin.9.indper	74.93	0.06	82.84	0	-7.91	0.06
Co_bin.610.indper	75.03	1.93	60.55	0	14.48	1.93
AGTU-56_bin.3.strict	75.05	0.33	84.5	0.97	-9.45	-0.64
Co_bin.731.indstr	75.11	4.49	85.04	2.213	-9.93	2.277
AGTU-99_bin.53.indper	75.18	2.07	72.21	2.763	2.97	-0.693
AGTU-19_bin.60.indper	75.2	1.21	86.97	0.218	-11.77	0.992
Co_bin.816.indstr	75.38	4.17	68.2	5.25	7.18	-1.08
AGTU-34_bin.42.strict	75.39	2.72	78.49	3.491	-3.1	-0.771
Co_bin.170.indper	75.47	0.32	80.01	3.048	-4.54	-2.728
AGTU-281_bin.40.strict	75.47	1.61	77.7	1.19	-2.23	0.42
AGTU-87_bin.21.strict	75.51	2.48	76.85	1.367	-1.34	1.113
Co_bin.653.indper	75.61	0.04	84.81	0.735	-9.2	-0.695
Co_bin.552.indper	75.65	5.05	71.44	6.4	4.21	-1.35
AGTU-86_bin.1.permissive	75.67	0.92	80.76	1.297	-5.09	-0.377
AGTU-104_bin.53.indper	75.73	0.96	75.34	0.095	0.39	0.865
AGTU-63_bin.56.orig	75.73	4.13	71.08	2.297	4.65	1.833
Co_bin.619.indper	75.74	2.34	71.47	1.075	4.27	1.265
Co_bin.890.indstr	75.87	0.38	71.32	0.675	4.55	-0.295
AGTU-278_bin.93.indstr	75.96	1.89	74	0	1.96	1.89
Co_bin.555.indstr	76.04	0.17	82.01	0.609	-5.97	-0.439
AGTU-43_bin.8.indper	76.11	0.02	70.94	1.282	5.17	-1.262
AGTU-286_bin.6.indper	76.12	0.1	83.19	0.74	-7.07	-0.64
Co_bin.291.permissive	76.18	1.59	68.28	1.181	7.9	0.409
Co_bin.518.indper	76.19	7.94	82.21	5.454	-6.02	2.486
AGTU-103_bin.46.orig	76.22	0.06	75.44	1.474	0.78	-1.414
Co_bin.864.indstr	76.34	0.01	62.28	0.432	14.06	-0.422
AGTU-56_bin.30.strict	76.35	3.39	82.99	2.912	-6.64	0.478
AGTU-33_bin.5.indper	76.36	0.24	81.18	0.271	-4.82	-0.031
Co_bin.618.permissive	76.42	3.14	73.22	2.072	3.2	1.068
AGTU-59C_bin.1.permissive	76.44	2.43	78.33	2.367	-1.89	0.063
Co_bin.872.indper	76.56	0.69	81.08	1.697	-4.52	-1.007
AGTU-287_bin.77.permissive	76.56	2.47	77.11	1.899	-0.55	0.571
AGTU-96_bin.22.indper	76.61	1.12	83.37	0.589	-6.76	0.531
AGTU-280_bin.25.orig	76.66	1.56	72.74	2.146	3.92	-0.586
AGTU-5_bin.46.strict	76.68	2.64	79.22	2.36	-2.54	0.28
AGTU-282_bin.7.orig	76.69	2.9	73.94	2.761	2.75	0.139
Co_bin.879.indstr	76.71	1.41	75.13	1.842	1.58	-0.432
AGTU-59C_bin.28.orig	76.79	2.85	78.71	1.466	-1.92	1.384
Co_bin.244.orig	76.83	1.79	73.94	0.84	2.89	0.95
Co_bin.611.indstr	76.86	4.29	69.02	2.882	7.84	1.408
Co_bin.9.indstr	76.86	1.37	68.52	4.101	8.34	-2.731
AGTU-86_bin.16.indper	76.94	1.21	91.27	0.932	-14.33	0.278
AGTU-289_bin.56.indper	76.98	0.97	63.53	0.949	13.45	0.021
Co_bin.167.indstr	77	1.52	89.6	1.111	-12.6	0.409
AGTU-40_bin.1.indper	77.02	1.02	67.78	0.692	9.24	0.328
AGTU-54_bin.3.orig	77.06	5.22	75.79	3.036	1.27	2.184
AGTU-69_bin.14.orig	77.13	3.65	76.87	2.434	0.26	1.216
AGTU-54_bin.21.strict	77.18	4.6	80.95	2.286	-3.77	2.314
AGTU-285_bin.5.permissive	77.23	0.85	82.7	1.917	-5.47	-1.067
Co_bin.3.strict	77.23	2.55	77.28	2.795	-0.05	-0.245
AGTU-99_bin.23.orig	77.36	4.19	86.25	1.713	-8.89	2.477
AGTU-39_bin.13.indstr	77.4	0.12	85.02	0.735	-7.62	-0.615
AGTU-289_bin.28.strict	77.4	3.55	80.11	3.819	-2.71	-0.269
AGTU-102_bin.21.permissive	77.43	0.3	82.17	1.594	-4.74	-1.294
AGTU-75_bin.7.strict	77.5	1.06	79.13	1.047	-1.63	0.013
Co_bin.688.indper	77.6	1.31	50.12	0	27.48	1.31
Co_bin.422.indper	77.71	1.31	57.21	0	20.5	1.31
AGTU-63_bin.44.orig	77.73	3.5	64.95	1.282	12.78	2.218
Co_bin.151.indstr	77.8	1.11	81.12	2.205	-3.32	-1.095
AGTU-25_bin.11.orig	77.88	1.4	78	1.864	-0.12	-0.464
AGTU-104_bin.62.indper	77.96	1.78	85.64	0.268	-7.68	1.512
Co_bin.133.indstr	77.98	1.55	70.76	1.818	7.22	-0.268
AGTU-104_bin.10.permissive	78.16	0.02	74.8	0.442	3.36	-0.422
Co_bin.563.indper	78.17	2.81	85.19	3.265	-7.02	-0.455
AGTU-278_bin.99.permissive	78.38	4.37	80.44	4.619	-2.06	-0.249
AGTU-280_bin.5.permissive	78.45	0.67	82.34	1.823	-3.89	-1.153
AGTU-20_bin.14.strict	78.47	2.12	59.09	1.493	19.38	0.627
AGTU-48_bin.6.indper	78.58	0.86	62.6	1.132	15.98	-0.272
Co_bin.378.indstr	78.6	5.87	77.21	4	1.39	1.87
Co_bin.372.indper	78.61	1.23	75.66	1.823	2.95	-0.593
AGTU-64_bin.2.indper	78.62	2.03	73.97	1.558	4.65	0.472
Co_bin.262.indstr	78.67	1.75	74.52	2.461	4.15	-0.711
AGTU-31C_bin.6.indper	78.7	0.23	79.1	0.537	-0.4	-0.307
Co_bin.256.indper	78.71	3.53	77.88	5.538	0.83	-2.008
Co_bin.685.indper	78.81	0.43	82.54	0.672	-3.73	-0.242
Co_bin.493.indper	78.85	1.46	80.85	1.351	-2	0.109
Co_bin.321.permissive	78.86	2.91	83.87	0.181	-5.01	2.729
AGTU-78_bin.27.strict	78.94	2.16	79.5	0.555	-0.56	1.605
AGTU-34_bin.25.indstr	78.95	2.45	68.56	2.991	10.39	-0.541
Co_bin.809.indper	78.99	0.14	81.73	0.8	-2.74	-0.66
AGTU-264_bin.27.permissive	79.13	0.37	79.2	1.521	-0.07	-1.151
Co_bin.341.indstr	79.17	0.01	79.83	0	-0.66	0.01
AGTU-9_bin.36.indper	79.26	0.63	77.18	0.367	2.08	0.263
AGTU-264_bin.3.permissive	79.41	0.63	68.27	1.6	11.14	-0.97
AGTU-104_bin.24.indper	79.42	2.84	71.52	1.612	7.9	1.228
AGTU-64_bin.3.orig	79.43	2.11	77.25	2.602	2.18	-0.492
Co_bin.726.indper	79.47	2.55	80.82	2.318	-1.35	0.232
Co_bin.304.indstr	79.48	3.15	85.17	4.803	-5.69	-1.653
Co_bin.154.indstr	79.52	2.97	76.59	3.53	2.93	-0.56
AGTU-99_bin.19.orig	79.53	4.36	87.61	2.049	-8.08	2.311
Co_bin.813.indstr	79.66	1.65	85.37	0.866	-5.71	0.784
AGTU-92_bin.25.permissive	79.68	2.25	88.85	2.249	-9.17	0.001
AGTU-63_bin.5.indper	79.69	0.22	84.98	0.088	-5.29	0.132
Co_bin.793.indstr	79.71	0.66	92.6	2.688	-12.89	-2.028
AGTU-7_bin.6.orig	79.71	0.21	81.35	0.427	-1.64	-0.217
AGTU-25_bin.21.orig	79.75	3.96	81.78	0.466	-2.03	3.494
AGTU-71_bin.41.indper	79.76	0.23	77.7	0	2.06	0.23
Co_bin.250.indper	79.77	0.23	83.53	1.557	-3.76	-1.327
AGTU-75_bin.8.indper	79.79	0.38	79.84	0.479	-0.05	-0.099
Co_bin.303.permissive	79.86	4.22	80.25	0.933	-0.39	3.287
AGTU-5_bin.1.indstr	79.86	0.33	72.07	0	7.79	0.33
AGTU-104_bin.13.indper	79.87	1.19	90.01	0.715	-10.14	0.475
AGTU-289_bin.15.permissive	79.91	0.33	83.4	2.75	-3.49	-2.42
Co_bin.188.indper	79.93	1.02	70.79	1.086	9.14	-0.066
Co_bin.21.orig	79.94	2.97	65.86	1.724	14.08	1.246
AGTU-11_bin.16.strict	80	4.36	81.64	4.383	-1.64	-0.023
AGTU-285_bin.24.permissive	80.1	0.31	80.59	0.684	-0.49	-0.374
Co_bin.778.strict	80.21	2.36	89.73	1.173	-9.52	1.187
AGTU-58_bin.59.indstr	80.22	2.97	73.69	2.792	6.53	0.178
AGTU-32_bin.17.orig	80.27	10.35	71.08	4.623	9.19	5.727
AGTU-75_bin.3.indstr	80.31	0.02	58.5	0.463	21.81	-0.443
Co_bin.609.indstr	80.32	1.9	84.91	1.881	-4.59	0.019
AGTU-13_bin.9.permissive	80.34	2.2	78.82	3.484	1.52	-1.284
Co_bin.628.indstr	80.39	0.13	85.96	0.505	-5.57	-0.375
Co_bin.236.indper	80.39	0.33	81.73	2.4	-1.34	-2.07
AGTU-278_bin.126.strict	80.4	4.55	75.15	1.55	5.25	3
Co_bin.261.indstr	80.43	1.59	79.18	3.938	1.25	-2.348
AGTU-284_bin.40.indstr	80.46	0.05	89.36	1.448	-8.9	-1.398
Co_bin.654.orig	80.47	0.02	87.27	0.537	-6.8	-0.517
Co_bin.294.permissive	80.48	1.05	79.1	1.281	1.38	-0.231
AGTU-50_bin.10.indstr	80.49	0.35	91.19	0.909	-10.7	-0.559
AGTU-79_bin.66.strict	80.49	1.64	78.86	2.237	1.63	-0.597
Co_bin.45.indstr	80.69	4.2	86.76	0.84	-6.07	3.36
AGTU-39_bin.20.indper	80.71	0	86.6	0	-5.89	0
AGTU-279_bin.81.permissive	80.76	4.79	78.21	3.465	2.55	1.325
AGTU-13_bin.7.permissive	80.83	0.96	79.23	0.988	1.6	-0.028
Co_bin.504.indper	80.85	1.12	82.95	0.103	-2.1	1.017
Co_bin.716.permissive	80.88	2.56	78.05	1.604	2.83	0.956
AGTU-52_bin.6.permissive	80.91	4.39	87.38	3.58	-6.47	0.81
AGTU-5_bin.47.strict	80.91	0.01	77.55	0.061	3.36	-0.051
Co_bin.254.orig	80.97	4.47	93.13	0.735	-12.16	3.735
AGTU-64_bin.7.indper	80.98	1.48	76.41	0.474	4.57	1.006
AGTU-62_bin.49.permissive	81.01	2.15	79.29	1.219	1.72	0.931
Co_bin.390.permissive	81.15	0.48	88.38	1.31	-7.23	-0.83
Co_bin.677.indstr	81.16	2.77	83.09	3.719	-1.93	-0.949
AGTU-82_bin.27.indper	81.23	1.53	90.3	1.075	-9.07	0.455
AGTU-80_bin.5.orig	81.32	3.33	88.6	1.962	-7.28	1.368
Co_bin.736.indstr	81.33	5.6	86.43	5.679	-5.1	-0.079
AGTU-7_bin.52.permissive	81.33	2.22	79.28	1.456	2.05	0.764
Co_bin.107.indper	81.33	8.93	66.37	0	14.96	8.93
AGTU-20_bin.35.strict	81.57	3.41	78.16	2.937	3.41	0.473
AGTU-39_bin.40.strict	81.61	1.93	82.85	3.058	-1.24	-1.128
Co_bin.826.indstr	81.64	6.02	80.92	5.995	0.72	0.025
Co_bin.663.strict	81.65	0.11	88.46	0.335	-6.81	-0.225
Co_bin.299.indstr	81.66	0.53	78.12	1.588	3.54	-1.058
Co_bin.474.indstr	81.7	1.47	88.12	1.93	-6.42	-0.46
AGTU-18_bin.32.strict	81.75	5.98	89.37	6.55	-7.62	-0.57
Co_bin.847.indstr	81.77	0.24	82.85	1.111	-1.08	-0.871
AGTU-91_bin.15.strict	81.82	0.34	82.93	0.841	-1.11	-0.501
Co_bin.255.indstr	81.91	4.15	88.75	4.177	-6.84	-0.027
Co_bin.335.strict	81.93	1.67	95.72	2.173	-13.79	-0.503
AGTU-54_bin.42.permissive	81.94	4.68	84.2	2.192	-2.26	2.488
AGTU-289_bin.40.permissive	81.95	2.39	84.91	2.06	-2.96	0.33
AGTU-9_bin.42.orig	82	0.27	78.06	0.8	3.94	-0.53
Co_bin.690.indstr	82.03	0.08	96.96	0	-14.93	0.08
AGTU-279_bin.16.strict	82.06	4.48	87.33	2.774	-5.27	1.706
Co_bin.298.strict	82.06	2.69	80.91	1.085	1.15	1.605
AGTU-10_bin.13.permissive	82.1	2.56	82.09	1.528	0.01	1.032
AGTU-54_bin.13.indper	82.1	1.51	82.09	1.344	0.01	0.166
Co_bin.126.orig	82.3	4.71	78.96	2.235	3.34	2.475
AGTU-15_bin.35.orig	82.34	1.33	85.56	0.029	-3.22	1.301
Co_bin.174.indstr	82.34	0.54	79.48	1.282	2.86	-0.742
AGTU-97_bin.18.orig	82.35	1.52	98.31	0.111	-15.96	1.409
AGTU-88_bin.8.indstr	82.38	0.03	88.53	0.111	-6.15	-0.081
Co_bin.202.indper	82.41	3.67	89.36	1.219	-6.95	2.451
AGTU-65_bin.39.strict	82.47	1.97	85.55	2.197	-3.08	-0.227
Co_bin.584.indper	82.47	0.9	84.79	1.65	-2.32	-0.75
AGTU-80_bin.42.indper	82.51	0.62	66.85	1.468	15.66	-0.848
Co_bin.808.indper	82.59	1.91	86.2	0.706	-3.61	1.204
AGTU-103_bin.13.orig	82.6	2.75	78.59	2.054	4.01	0.696
AGTU-104_bin.3.indstr	82.62	0.1	90.99	1.182	-8.37	-1.082
Co_bin.153.orig	82.63	5.38	79.31	6.034	3.32	-0.654
Co_bin.33.indper	82.74	1.74	86.86	3.217	-4.12	-1.477
Co_bin.199.indstr	82.75	5.35	73.6	6.997	9.15	-1.647
Co_bin.410.permissive	82.77	3.5	69.09	0.313	13.68	3.187
AGTU-25_bin.44.strict	82.81	2.53	74.21	2.635	8.6	-0.105
Co_bin.626.indper	82.86	0.14	84.69	0	-1.83	0.14
AGTU-104_bin.61.strict	82.87	4.84	82.9	1.632	-0.03	3.208
AGTU-4_bin.48.strict	82.87	0.37	77.96	1.612	4.91	-1.242
AGTU-288_bin.29.indstr	82.88	0.87	60.55	1.115	22.33	-0.245
AGTU-23_bin.3.indper	82.9	0.05	86.02	0	-3.12	0.05
Co_bin.196.indper	82.9	1	65.23	0	17.67	1
AGTU-84_bin.15.indper	82.96	0.82	93.4	1.468	-10.44	-0.648
AGTU-80_bin.48.indstr	83.01	0.26	86.69	1.01	-3.68	-0.75
AGTU-23_bin.5.permissive	83.03	3.72	85.05	2.247	-2.02	1.473
AGTU-59C_bin.52.indstr	83.04	0.02	60.3	0.37	22.74	-0.35
Co_bin.502.strict	83.07	2.62	93.72	2.197	-10.65	0.423
AGTU-30_bin.53.strict	83.07	0.75	86.23	0.979	-3.16	-0.229
Co_bin.240.indstr	83.09	0.93	90.04	0	-6.95	0.93
Co_bin.656.indper	83.1	0.9	93.07	0.825	-9.97	0.075
AGTU-82_bin.21.permissive	83.13	2.05	91.75	3.08	-8.62	-1.03
Co_bin.30.strict	83.13	0.08	88.79	0.57	-5.66	-0.49
AGTU-54_bin.30.strict	83.16	3.81	88.49	4.117	-5.33	-0.307
AGTU-11_bin.6.strict	83.17	4.81	76.84	2.305	6.33	2.505
AGTU-54_bin.2.indper	83.2	0.4	87.21	0.675	-4.01	-0.275
AGTU-65_bin.9.strict	83.26	0.52	94.03	0.873	-10.77	-0.353
AGTU-287_bin.46.strict	83.33	3.55	88.42	2.178	-5.09	1.372
Co_bin.889.indper	83.39	1.09	86.75	1.967	-3.36	-0.877
Co_bin.887.indstr	83.41	0.1	87.44	0.353	-4.03	-0.253
Co_bin.565.indstr	83.46	0.05	88.57	0.952	-5.11	-0.902
AGTU-104_bin.11.permissive	83.47	0.76	81.55	0.678	1.92	0.082
Co_bin.217.indper	83.58	0.23	91.28	0.705	-7.7	-0.475
AGTU-83_bin.53.orig	83.7	3.41	75.49	1.564	8.21	1.846
AGTU-18_bin.6.indper	83.8	0.17	89.28	0	-5.48	0.17
Co_bin.489.indper	83.88	1.77	82.35	0.79	1.53	0.98
AGTU-31C_bin.33.strict	83.9	3.07	87.35	3.743	-3.45	-0.673
Co_bin.696.indper	83.98	1.84	85.23	0.675	-1.25	1.165
AGTU-34_bin.21.strict	84	2.36	87.88	2.037	-3.88	0.323
AGTU-60_bin.40.orig	84.11	1.46	88.53	0.108	-4.42	1.352
AGTU-22_bin.35.indper	84.12	1.28	83.66	0.579	0.46	0.701
AGTU-44_bin.37.permissive	84.14	0.87	89.33	3.225	-5.19	-2.355
Co_bin.721.strict	84.18	0.02	86.81	1.282	-2.63	-1.262
AGTU-65_bin.35.orig	84.18	3.1	85.66	2.463	-1.48	0.637
AGTU-67_bin.47.strict	84.2	2.32	90.48	1.161	-6.28	1.159
AGTU-38_bin.28.strict	84.24	1.55	83.41	0.467	0.83	1.083
Co_bin.271.indstr	84.26	1.13	83.82	0.609	0.44	0.521
AGTU-62_bin.35.permissive	84.28	2.76	73.13	1.994	11.15	0.766
Co_bin.846.indstr	84.29	7.5	81.86	4.923	2.43	2.577
AGTU-80_bin.57.indper	84.32	5.08	88.23	4.618	-3.91	0.462
Co_bin.42.indper	84.36	0.39	86.52	0.555	-2.16	-0.165
AGTU-37_bin.7.orig	84.39	1.15	90.6	0.716	-6.21	0.434
Co_bin.228.permissive	84.42	0.57	90.44	0.635	-6.02	-0.065
AGTU-9_bin.20.strict	84.51	2.17	83.11	3.323	1.4	-1.153
AGTU-11_bin.11.strict	84.51	3.9	77.82	4.086	6.69	-0.186
Co_bin.848.strict	84.52	1.84	89.89	2.544	-5.37	-0.704
Co_bin.137.indstr	84.6	6.07	85.73	2.266	-1.13	3.804
AGTU-104_bin.30.indstr	84.61	0.3	87.61	1.36	-3	-1.06
Co_bin.136.indper	84.62	0.88	83.15	0.652	1.47	0.228
Co_bin.668.indper	84.63	2.68	90.02	2.64	-5.39	0.04
AGTU-37_bin.14.indper	84.64	1.93	86.41	0.992	-1.77	0.938
AGTU-17_bin.41.permissive	84.76	1.76	84.51	2.898	0.25	-1.138
AGTU-82_bin.16.indstr	84.79	2.44	89.95	1.154	-5.16	1.286
Co_bin.284.indstr	84.87	0.67	90.94	1.111	-6.07	-0.441
AGTU-54_bin.47.indstr	84.88	0.45	78.39	0.151	6.49	0.299
AGTU-13_bin.33.strict	84.96	5.38	86.65	4.723	-1.69	0.657
Co_bin.615.indstr	85	0.07	86.88	2.688	-1.88	-2.618
AGTU-8_bin.52.permissive	85.05	2.61	75.15	0.272	9.9	2.338
AGTU-34_bin.65.indper	85.1	0.52	79.17	0	5.93	0.52
AGTU-82_bin.18.indper	85.12	0.22	94.95	0	-9.83	0.22
AGTU-279_bin.104.strict	85.14	2.58	76.19	2.772	8.95	-0.192
AGTU-39_bin.42.indstr	85.16	0.62	86.61	0.353	-1.45	0.267
Co_bin.332.indstr	85.2	0.05	62.19	1.289	23.01	-1.239
Co_bin.818.indper	85.23	0.9	92.08	0.404	-6.85	0.496
AGTU-78_bin.6.strict	85.23	0.06	91.41	1.086	-6.18	-1.026
Co_bin.829.indper	85.25	0.84	87.75	1.621	-2.5	-0.781
AGTU-63_bin.34.orig	85.3	0.84	96.79	0.563	-11.49	0.277
AGTU-99_bin.13.indper	85.31	3.21	83.61	1.868	1.7	1.342
Co_bin.35.indstr	85.42	2.16	88.57	1.551	-3.15	0.609
AGTU-41_bin.4.strict	85.45	0.95	90.35	0.691	-4.9	0.259
Co_bin.123.indstr	85.46	6.8	84.94	5.563	0.52	1.237
AGTU-41_bin.12.indstr	85.47	0.38	75.29	0.066	10.18	0.314
AGTU-34_bin.41.indper	85.48	0.85	68.58	0.862	16.9	-0.012
AGTU-98_bin.12.permissive	85.51	1.75	85.2	3.576	0.31	-1.826
AGTU-104_bin.14.orig	85.52	0.52	82	0.461	3.52	0.059
AGTU-64_bin.21.indstr	85.54	0.18	96.27	0.194	-10.73	-0.014
Co_bin.701.indstr	85.54	0.06	91.15	0.38	-5.61	-0.32
Co_bin.431.indper	85.55	1.44	86.59	1.178	-1.04	0.262
Co_bin.179.indstr	85.56	0.61	83.18	2.136	2.38	-1.526
Co_bin.897.strict	85.58	1.32	86.53	2.38	-0.95	-1.06
AGTU-69_bin.20.strict	85.58	3.99	80.55	2.842	5.03	1.148
AGTU-17_bin.36.indstr	85.65	0.65	91.2	0.549	-5.55	0.101
AGTU-80_bin.24.permissive	85.65	1.65	87.61	2.42	-1.96	-0.77
Co_bin.669.indstr	85.76	1.23	87.11	0.74	-1.35	0.49
Co_bin.78.permissive	85.78	0.45	97.42	0.802	-11.64	-0.352
Co_bin.827.indper	85.78	1.14	89.16	1.68	-3.38	-0.54
Co_bin.467.indper	85.78	0.31	83.79	0.341	1.99	-0.031
AGTU-4_bin.16.strict	85.82	0.95	82.84	1.586	2.98	-0.636
AGTU-282_bin.43.strict	85.84	3.15	90.09	2.628	-4.25	0.522
AGTU-79_bin.63.strict	85.9	1.78	80.81	4.411	5.09	-2.631
AGTU-285_bin.32.permissive	85.92	5.25	85.42	3.572	0.5	1.678
AGTU-6C_bin.48.permissive	85.98	0.42	93.43	0	-7.45	0.42
AGTU-62_bin.7.orig	86.01	3.34	95.6	0	-9.59	3.34
AGTU-87_bin.16.indper	86.1	0.07	93.08	0	-6.98	0.07
Co_bin.659.strict	86.1	1.07	88.38	1.829	-2.28	-0.759
Co_bin.425.indper	86.19	1.47	57.72	0.947	28.47	0.523
AGTU-40_bin.9.indstr	86.21	0.04	95.1	0	-8.89	0.04
Co_bin.734.indstr	86.21	1.73	93.69	2.312	-7.48	-0.582
Co_bin.798.indstr	86.23	1.04	80.66	0	5.57	1.04
Co_bin.127.indper	86.24	3.25	91.53	0.614	-5.29	2.636
Co_bin.764.indper	86.27	2.3	90.53	3.448	-4.26	-1.148
AGTU-101_bin.5.indper	86.33	0.05	93.29	0.819	-6.96	-0.769
AGTU-58_bin.7.permissive	86.33	4.23	86.26	3.2	0.07	1.03
Co_bin.769.indstr	86.4	0.91	90.75	2.706	-4.35	-1.796
Co_bin.817.strict	86.4	1.56	85.45	0.296	0.95	1.264
Co_bin.510.indper	86.43	3.5	86.13	0.072	0.3	3.428
AGTU-284_bin.30.indper	86.48	0.15	65.84	0	20.64	0.15
AGTU-9_bin.19.permissive	86.56	2.01	83.48	2.628	3.08	-0.618
Co_bin.101.indstr	86.61	0.32	89	0.652	-2.39	-0.332
Co_bin.661.indper	86.64	1.37	88.47	1.075	-1.83	0.295
AGTU-85_bin.2.strict	86.69	2.05	81.89	2.219	4.8	-0.169
AGTU-105_bin.18.strict	86.69	1.67	69.64	3.589	17.05	-1.919
AGTU-19_bin.42.indper	86.7	1.44	82.06	0.84	4.64	0.6
AGTU-74_bin.34.strict	86.71	2.92	86.63	3.851	0.08	-0.931
Co_bin.763.indper	86.81	0.1	88.77	0.589	-1.96	-0.489
Co_bin.191.indper	86.84	3.44	91.62	1.728	-4.78	1.712
Co_bin.456.permissive	86.87	0.98	91.74	2.061	-4.87	-1.081
AGTU-50_bin.33.strict	86.89	0.53	91.57	0.551	-4.68	-0.021
AGTU-84_bin.11.indper	86.91	0.05	97.79	0.735	-10.88	-0.685
AGTU-50_bin.29.indstr	86.92	0.21	82.66	0.061	4.26	0.149
AGTU-99_bin.60.indstr	86.96	2.01	89.99	1.721	-3.03	0.289
AGTU-10_bin.9.strict	86.96	1.02	87.34	0	-0.38	1.02
Co_bin.437.indper	86.96	0.13	83.6	0.8	3.36	-0.67
AGTU-10_bin.36.strict	86.97	4.84	88.41	3.832	-1.44	1.008
Co_bin.796.indstr	87.03	1.88	85.11	2.339	1.92	-0.459
AGTU-9_bin.16.orig	87.09	0.15	77.03	1.727	10.06	-1.577
Co_bin.587.indstr	87.12	1.57	95.51	1.447	-8.39	0.123
Co_bin.647.orig	87.12	0.3	83.6	0	3.52	0.3
AGTU-98_bin.36.orig	87.17	4.61	90.29	0.709	-3.12	3.901
AGTU-59C_bin.37.indstr	87.18	1.5	93.24	0.943	-6.06	0.557
Co_bin.486.indstr	87.19	1.01	86.93	0.675	0.26	0.335
Co_bin.62.indper	87.21	3.25	70.59	3.591	16.62	-0.341
Co_bin.761.indper	87.24	0.45	96.49	0.952	-9.25	-0.502
Co_bin.68.strict	87.33	6.11	92.15	1.98	-4.82	4.13
Co_bin.211.indstr	87.4	4.71	89.22	5.555	-1.82	-0.845
AGTU-104_bin.56.permissive	87.52	3.27	78.65	0.8	8.87	2.47
AGTU-289_bin.24.strict	87.54	1	88	0.111	-0.46	0.889
AGTU-7_bin.43.strict	87.59	3.29	81.25	0	6.34	3.29
AGTU-280_bin.15.permissive	87.61	3.26	94.42	1.638	-6.81	1.622
Co_bin.651.strict	87.64	0.13	84	0.8	3.64	-0.67
Co_bin.288.indper	87.65	0.11	90.83	0.33	-3.18	-0.22
Co_bin.190.indstr	87.72	1.64	92.55	0.555	-4.83	1.085
Co_bin.892.indstr	87.77	3.16	95.22	7.352	-7.45	-4.192
Co_bin.363.strict	87.77	0.23	90.39	0.869	-2.62	-0.639
AGTU-97_bin.43.orig	87.8	3.47	96	0.444	-8.2	3.026
AGTU-69_bin.24.orig	87.81	0.55	95.37	1.054	-7.56	-0.504
AGTU-279_bin.111.strict	87.83	4.26	71.28	3.304	16.55	0.956
AGTU-21_bin.1.indstr	87.9	1.05	91.12	0.76	-3.22	0.29
Co_bin.275.indper	87.94	2.02	95.01	0.827	-7.07	1.193
AGTU-103_bin.19.permissive	87.94	3.13	86.63	0	1.31	3.13
Co_bin.60.orig	87.99	0.55	89.16	1.296	-1.17	-0.746
Co_bin.722.indstr	88	0.03	92.13	0.436	-4.13	-0.406
AGTU-94_bin.3.orig	88.04	0.27	66.25	1.085	21.79	-0.815
Co_bin.177.indper	88.07	0.68	95.62	1.384	-7.55	-0.704
AGTU-9_bin.23.strict	88.08	2.74	80.41	3.437	7.67	-0.697
AGTU-278_bin.66.orig	88.09	2.81	92.96	0.621	-4.87	2.189
AGTU-8_bin.41.strict	88.1	1.5	78.47	2.804	9.63	-1.304
AGTU-18_bin.21.orig	88.11	3.49	93.1	1.214	-4.99	2.276
AGTU-15_bin.37.strict	88.14	2.19	78.93	2.808	9.21	-0.618
AGTU-40_bin.5.indper	88.21	0.02	96.81	0.151	-8.6	-0.131
AGTU-63_bin.13.orig	88.21	1.29	83.5	0.769	4.71	0.521
Co_bin.499.strict	88.28	0.27	70.52	2.247	17.76	-1.977
Co_bin.471.orig	88.32	4.45	83.33	4.343	4.99	0.107
Co_bin.825.strict	88.39	3.94	91.45	4.162	-3.06	-0.222
AGTU-84_bin.17.orig	88.43	2	99.63	0.762	-11.2	1.238
AGTU-53_bin.26.strict	88.45	1.53	86.85	1.333	1.6	0.197
AGTU-45_bin.4.orig	88.46	2.05	90.64	0.945	-2.18	1.105
Co_bin.392.indper	88.49	10.39	86.03	8.083	2.46	2.307
Co_bin.16.orig	88.5	1.44	98.38	0	-9.88	1.44
Co_bin.121.indstr	88.51	0.62	81.67	1.661	6.84	-1.041
Co_bin.404.indstr	88.52	1.93	91.93	1.31	-3.41	0.62
AGTU-278_bin.130.strict	88.54	6	71.59	4.326	16.95	1.674
AGTU-72_bin.4.indper	88.56	0.07	84.67	0.123	3.89	-0.053
AGTU-281_bin.24.permissive	88.59	0.22	86.24	0.699	2.35	-0.479
AGTU-4_bin.4.indper	88.64	0.2	90.87	0.543	-2.23	-0.343
AGTU-86_bin.4.orig	88.65	2.02	97.79	0.762	-9.14	1.258
Co_bin.51.permissive	88.68	1.44	95.13	0.86	-6.45	0.58
AGTU-30_bin.9.indper	88.69	0.14	90.92	1.136	-2.23	-0.996
AGTU-10_bin.35.permissive	88.7	3.31	95.22	2.15	-6.52	1.16
Co_bin.98.orig	88.73	0.47	81.13	0	7.6	0.47
Co_bin.689.indper	88.74	1.67	83.83	0.909	4.91	0.761
Co_bin.713.strict	88.81	0.78	91.58	1.52	-2.77	-0.74
Co_bin.629.indstr	88.82	0	90.69	0.353	-1.87	-0.353
AGTU-80_bin.21.indper	88.82	2.54	89.22	0.352	-0.4	2.188
AGTU-10_bin.4.strict	88.86	5.18	90.08	5.916	-1.22	-0.736
Co_bin.475.orig	88.87	1.17	75.86	0	13.01	1.17
AGTU-30_bin.4.orig	88.88	2.87	88.62	1.443	0.26	1.427
AGTU-286_bin.14.indper	88.89	1.28	83.84	1.09	5.05	0.19
AGTU-7_bin.39.strict	88.94	2.08	90.31	0.11	-1.37	1.97
AGTU-72_bin.5.indper	88.97	0.05	96.64	0	-7.67	0.05
Co_bin.389.indstr	88.98	0.75	93.35	0.537	-4.37	0.213
Co_bin.640.indper	89	0.06	88.38	1.485	0.62	-1.425
AGTU-8_bin.60.strict	89.11	6.1	91.02	5.866	-1.91	0.234
Co_bin.469.strict	89.15	2.68	92.91	4.569	-3.76	-1.889
Co_bin.374.indstr	89.15	0	91.29	0.493	-2.14	-0.493
Co_bin.329.permissive	89.16	0.99	90.18	0.54	-1.02	0.45
AGTU-34_bin.17.indper	89.16	2.51	88.42	1.115	0.74	1.395
AGTU-20_bin.12.strict	89.17	4.93	94.22	1.654	-5.05	3.276
AGTU-279_bin.23.strict	89.18	2.52	76.54	2.388	12.64	0.132
AGTU-10_bin.37.permissive	89.2	2.72	85.67	1.434	3.53	1.286
AGTU-32_bin.31.permissive	89.23	1.23	90.57	0.677	-1.34	0.553
AGTU-34_bin.45.indper	89.24	0.03	86.38	0.179	2.86	-0.149
AGTU-18_bin.27.indper	89.27	1.26	92.32	2	-3.05	-0.74
Co_bin.804.indstr	89.28	0	95.23	0.865	-5.95	-0.865
Co_bin.451.strict	89.28	2.7	94.35	0.652	-5.07	2.048
Co_bin.231.indstr	89.37	5.32	91.59	5.485	-2.22	-0.165
Co_bin.441.strict	89.38	1.08	92.64	1.971	-3.26	-0.891
Co_bin.599.strict	89.4	2.31	90.54	0.75	-1.14	1.56
AGTU-264_bin.48.permissive	89.46	1.79	94.68	1.06	-5.22	0.73
AGTU-73_bin.19.indstr	89.47	0.15	92.43	0.275	-2.96	-0.125
AGTU-94_bin.19.indper	89.5	0.1	91.24	0.275	-1.74	-0.175
Co_bin.814.indstr	89.5	2.05	88.8	2.258	0.7	-0.208
Co_bin.492.indper	89.53	4.06	94.92	3.696	-5.39	0.364
AGTU-97_bin.19.permissive	89.6	7.49	91.64	1.785	-2.04	5.705
AGTU-104_bin.12.permissive	89.6	3.3	86.05	0.37	3.55	2.93
Co_bin.578.strict	89.61	1.94	94.59	1.107	-4.98	0.833
Co_bin.194.indper	89.61	0.12	90.74	0.854	-1.13	-0.734
Co_bin.293.orig	89.62	1.8	94.9	1.086	-5.28	0.714
AGTU-65_bin.2.indper	89.63	0.16	76.06	1.282	13.57	-1.122
AGTU-18_bin.8.orig	89.65	5.67	82.54	2.397	7.11	3.273
AGTU-278_bin.46.strict	89.71	4.83	86.48	3.225	3.23	1.605
AGTU-18_bin.16.indper	89.72	1.22	92.3	0.319	-2.58	0.901
Co_bin.295.indstr	89.73	3.84	89.01	4.546	0.72	-0.706
AGTU-34_bin.11.orig	89.74	0.87	86.99	1.838	2.75	-0.968
AGTU-59C_bin.48.strict	89.76	2.33	84.34	2.475	5.42	-0.145
Co_bin.277.permissive	89.77	1.84	90.05	0.323	-0.28	1.517
AGTU-39_bin.71.permissive	89.78	1.18	93.99	1.457	-4.21	-0.277
Co_bin.452.strict	89.8	1.73	84.04	3.551	5.76	-1.821
AGTU-45_bin.35.strict	89.81	2.06	94.48	1.639	-4.67	0.421
Co_bin.800.strict	89.83	2.42	96.77	1.792	-6.94	0.628
AGTU-7_bin.8.permissive	89.83	0.3	96.11	0.97	-6.28	-0.67
AGTU-81_bin.15.indstr	89.84	1.62	87.37	0.917	2.47	0.703
AGTU-22_bin.16.orig	89.85	2.59	92.34	0.676	-2.49	1.914
Co_bin.676.strict	89.85	0	87.4	0	2.45	0
Co_bin.868.permissive	89.88	1.72	93.8	1.091	-3.92	0.629
AGTU-40_bin.17.indstr	89.91	0.37	95.48	0	-5.57	0.37
AGTU-31C_bin.19.indstr	89.91	0.02	89.61	0	0.3	0.02
AGTU-44_bin.28.indper	89.94	0.11	95.21	0.33	-5.27	-0.22
Co_bin.642.indstr	89.97	0	83.03	0.493	6.94	-0.493
Co_bin.383.indper	90	1.47	87.08	1.123	2.92	0.347
Co_bin.113.indper	90.01	0.17	94.41	0.757	-4.4	-0.587
AGTU-4_bin.59.orig	90.03	2.92	77.77	1.102	12.26	1.818
AGTU-64_bin.31.indper	90.12	2.15	87.36	0.648	2.76	1.502
Co_bin.411.indstr	90.13	3.4	86.78	2.646	3.35	0.754
Co_bin.582.strict	90.16	2.51	88.71	3.048	1.45	-0.538
AGTU-86_bin.32.orig	90.2	4.6	89.1	0.666	1.1	3.934
Co_bin.328.indstr	90.29	3.8	96.89	2.407	-6.6	1.393
AGTU-7_bin.5.strict	90.3	3.53	98.39	3.883	-8.09	-0.353
Co_bin.561.strict	90.32	2.55	93.35	1.754	-3.03	0.796
AGTU-78_bin.12.strict	90.33	1.92	89.35	2.782	0.98	-0.862
AGTU-25_bin.1.permissive	90.36	0.61	91.69	2.023	-1.33	-1.413
AGTU-79_bin.70.strict	90.4	1.16	92.66	1.543	-2.26	-0.383
AGTU-91_bin.3.permissive	90.49	0.25	95.7	1.239	-5.21	-0.989
Co_bin.759.indstr	90.49	0.03	86.66	0	3.83	0.03
Co_bin.307.strict	90.55	2.98	92.64	3.571	-2.09	-0.591
AGTU-5_bin.5.permissive	90.59	0.87	92.3	2.136	-1.71	-1.266
AGTU-28_bin.37.strict	90.62	0.55	92.88	0.824	-2.26	-0.274
Co_bin.130.strict	90.65	7.4	92.56	4.874	-1.91	2.526
Co_bin.260.indper	90.69	1.79	90.9	1.409	-0.21	0.381
AGTU-39_bin.24.strict	90.7	1.3	96.32	0.735	-5.62	0.565
Co_bin.5.permissive	90.71	0.79	92.35	2.493	-1.64	-1.703
Co_bin.766.indper	90.73	2.98	92.99	3.333	-2.26	-0.353
AGTU-72_bin.12.indstr	90.8	0.92	95.17	0.046	-4.37	0.874
Co_bin.461.indper	90.81	1.57	89.2	0.058	1.61	1.512
AGTU-42_bin.5.indper	90.86	0.12	98.65	0	-7.79	0.12
AGTU-289_bin.14.strict	90.87	0.07	97.75	1.024	-6.88	-0.954
Co_bin.536.indstr	90.89	0.31	90.74	1.014	0.15	-0.704
Co_bin.187.strict	90.9	0.37	88.06	0.471	2.84	-0.101
AGTU-76_bin.5.orig	90.95	0.09	96.46	0.092	-5.51	-0.002
Co_bin.463.strict	90.97	1.72	73.78	2.467	17.19	-0.747
Co_bin.429.strict	90.99	1.74	87.03	1.7	3.96	0.04
AGTU-80_bin.30.strict	91.02	1.41	85.71	3.878	5.31	-2.468
Co_bin.408.permissive	91.02	0.04	85.36	0.854	5.66	-0.814
Co_bin.308.strict	91.06	5.19	90.59	4.7	0.47	0.49
Co_bin.165.indper	91.08	1.36	95.97	4.301	-4.89	-2.941
Co_bin.257.indper	91.08	1.76	92.03	1.481	-0.95	0.279
Co_bin.139.strict	91.09	2.32	86.13	1.6	4.96	0.72
Co_bin.13.indper	91.11	1.01	95.21	0.99	-4.1	0.02
AGTU-281_bin.33.orig	91.11	2.93	89.45	0.392	1.66	2.538
Co_bin.375.indstr	91.16	0.8	95.5	0.802	-4.34	-0.002
AGTU-80_bin.20.indstr	91.18	1.36	95.91	1.595	-4.73	-0.235
Co_bin.833.strict	91.18	3.82	91.1	4.452	0.08	-0.632
AGTU-59C_bin.7.strict	91.18	1.96	81.22	2.915	9.96	-0.955
Co_bin.279.indstr	91.23	0.03	93.65	0.331	-2.42	-0.301
AGTU-278_bin.109.permissive	91.23	0.95	81.55	0	9.68	0.95
Co_bin.337.strict	91.24	0.05	97.65	0.56	-6.41	-0.51
AGTU-61C_bin.52.indper	91.27	0.44	96.24	0	-4.97	0.44
Co_bin.156.strict	91.28	4.67	85.86	0.61	5.42	4.06
Co_bin.852.strict	91.29	1.36	96.06	1.304	-4.77	0.056
AGTU-59C_bin.15.permissive	91.31	0.02	90.03	0.705	1.28	-0.685
AGTU-8_bin.46.permissive	91.34	7.09	92.78	5.081	-1.44	2.009
Co_bin.637.strict	91.35	0.01	94.12	0.167	-2.77	-0.157
AGTU-82_bin.15.permissive	91.36	0.9	88.72	0.635	2.64	0.265
Co_bin.844.indstr	91.43	0.01	91.04	0.353	0.39	-0.343
Co_bin.832.orig	91.51	0.17	97.15	0.555	-5.64	-0.385
Co_bin.401.indper	91.51	1.19	94.4	1.677	-2.89	-0.487
Co_bin.385.strict	91.53	0.56	95.57	2.154	-4.04	-1.594
Co_bin.12.indstr	91.53	1.33	94.43	2.183	-2.9	-0.853
AGTU-9_bin.11.strict	91.53	4.42	81.25	2.56	10.28	1.86
Co_bin.711.indstr	91.56	2.56	95.09	1.075	-3.53	1.485
Co_bin.646.strict	91.57	0.08	97.39	0.568	-5.82	-0.488
Co_bin.396.indper	91.6	2.1	94.59	4.729	-2.99	-2.629
AGTU-67_bin.73.strict	91.66	0.05	65.1	0.37	26.56	-0.32
Co_bin.346.permissive	91.68	0.76	97.23	2.953	-5.55	-2.193
Co_bin.593.strict	91.7	0.5	94.78	2.407	-3.08	-1.907
Co_bin.339.indstr	91.72	1.29	95	2.53	-3.28	-1.24
AGTU-45_bin.2.strict	91.72	1.19	93.99	1.766	-2.27	-0.576
AGTU-94_bin.47.strict	91.79	0.12	86.11	0.123	5.68	-0.003
Co_bin.631.indstr	91.79	2.3	66.78	3.117	25.01	-0.817
AGTU-93_bin.21.permissive	91.8	3.78	87.07	5.107	4.73	-1.327
Co_bin.683.strict	91.82	3.85	95.44	2.027	-3.62	1.823
AGTU-67_bin.63.indper	91.85	3.41	91.99	2.439	-0.14	0.971
AGTU-13_bin.23.strict	91.86	2.28	89.9	2.894	1.96	-0.614
Co_bin.858.indstr	91.87	0.47	94.62	0.37	-2.75	0.1
AGTU-8_bin.43.strict	91.87	1.76	89.14	1.648	2.73	0.112
Co_bin.802.indstr	91.9	1.91	90.32	0.958	1.58	0.952
Co_bin.556.strict	91.92	0.63	97.47	0.978	-5.55	-0.348
Co_bin.875.orig	91.93	5.4	96.55	8.894	-4.62	-3.494
Co_bin.15.indstr	91.94	4.08	85.38	3.302	6.56	0.778
Co_bin.768.permissive	91.97	0.39	93.65	1.32	-1.68	-0.93
Co_bin.120.indper	91.99	0	93.06	0.541	-1.07	-0.541
AGTU-54_bin.29.permissive	92.03	4.2	90.75	3.074	1.28	1.126
AGTU-72_bin.24.indper	92.04	0.01	92.47	0.353	-0.43	-0.343
Co_bin.547.strict	92.05	1.23	91.02	2.421	1.03	-1.191
Co_bin.526.indstr	92.09	1.2	90.17	2.136	1.92	-0.936
AGTU-77_bin.2.strict	92.09	1.37	88.27	0	3.82	1.37
AGTU-6C_bin.29.strict	92.11	3.12	91.63	2.459	0.48	0.661
Co_bin.235.indstr	92.19	2.7	91.98	3.718	0.21	-1.018
Co_bin.803.permissive	92.19	1.36	85.16	1.843	7.03	-0.483
Co_bin.869.indstr	92.21	3.74	96.59	1.136	-4.38	2.604
AGTU-30_bin.6.orig	92.23	1.4	87.77	1.63	4.46	-0.23
AGTU-79_bin.22.indper	92.23	0.68	81.8	0.84	10.43	-0.16
Co_bin.111.strict	92.24	0.5	97.07	0.675	-4.83	-0.175
AGTU-54_bin.18.indstr	92.26	0.42	94.55	1.02	-2.29	-0.6
AGTU-65_bin.3.indper	92.27	0.02	92.02	0.777	0.25	-0.757
Co_bin.63.orig	92.29	0.33	90.72	0.378	1.57	-0.048
AGTU-7_bin.42.strict	92.29	0.45	83.94	0.609	8.35	-0.159
AGTU-65_bin.27.strict	92.31	0.34	92.35	2.062	-0.04	-1.722
Co_bin.857.indstr	92.32	1.41	96.11	1.27	-3.79	0.14
AGTU-60_bin.2.strict	92.34	1.64	99.24	0.691	-6.9	0.949
Co_bin.122.indstr	92.34	1.74	73.04	2.701	19.3	-0.961
AGTU-94_bin.34.strict	92.36	1.67	91.12	1.906	1.24	-0.236
Co_bin.387.strict	92.36	1.31	85.2	0.8	7.16	0.51
AGTU-10_bin.14.strict	92.4	3.8	89.25	2.272	3.15	1.528
Co_bin.850.strict	92.42	1.67	97.59	2.207	-5.17	-0.537
Co_bin.204.indper	92.47	0.4	92.33	0.546	0.14	-0.146
AGTU-62_bin.28.indper	92.49	1.19	96.16	0.759	-3.67	0.431
AGTU-96_bin.29.strict	92.53	1.76	92.21	1.155	0.32	0.605
AGTU-43_bin.2.strict	92.54	1.2	98.72	0.36	-6.18	0.84
Co_bin.248.indper	92.54	0.68	93.61	0.197	-1.07	0.483
AGTU-67_bin.45.indstr	92.54	0.32	90.06	0.891	2.48	-0.571
Co_bin.643.indstr	92.58	1.55	89.06	2.16	3.52	-0.61
Co_bin.564.permissive	92.6	2.1	86.23	1.111	6.37	0.989
AGTU-28_bin.25.orig	92.61	0.84	97.77	1.268	-5.16	-0.428
Co_bin.634.indstr	92.63	1.46	89.7	1.944	2.93	-0.484
AGTU-69_bin.52.permissive	92.63	0.94	84.53	1.466	8.1	-0.526
AGTU-283_bin.16.orig	92.67	1.7	89.38	0.949	3.29	0.751
Co_bin.834.orig	92.72	0.94	98.52	0.027	-5.8	0.913
AGTU-34_bin.28.strict	92.73	4.84	87.65	3.285	5.08	1.555
Co_bin.347.indstr	92.74	0.83	91.58	0.645	1.16	0.185
AGTU-84_bin.28.indper	92.75	0.76	88.88	0	3.87	0.76
Co_bin.193.indstr	92.8	0.58	99.73	0.537	-6.93	0.043
AGTU-76_bin.18.strict	92.82	0.35	97.25	0.493	-4.43	-0.143
AGTU-48_bin.19.indper	92.82	2.69	92	0.121	0.82	2.569
Co_bin.771.indper	92.82	4.08	83.66	2.614	9.16	1.466
AGTU-15_bin.14.strict	92.85	0.71	92.42	0.412	0.43	0.298
AGTU-31C_bin.60.strict	92.85	1.59	86.93	2.721	5.92	-1.131
Co_bin.639.orig	92.87	1.87	95.2	3.455	-2.33	-1.585
AGTU-56_bin.20.indper	92.89	0.09	98.91	0	-6.02	0.09
AGTU-282_bin.11.orig	92.91	0.35	95.26	0.853	-2.35	-0.503
AGTU-34_bin.29.orig	92.91	4.11	90.17	1.736	2.74	2.374
Co_bin.53.indstr	92.93	1.01	95.61	1.594	-2.68	-0.584
Co_bin.871.permissive	92.94	1.33	95.51	2.255	-2.57	-0.925
Co_bin.173.strict	92.97	2.5	95.43	1.773	-2.46	0.727
AGTU-40_bin.10.indper	92.99	0.31	94.59	0.336	-1.6	-0.026
AGTU-92_bin.15.permissive	93.01	0.66	98.66	0.444	-5.65	0.216
Co_bin.786.permissive	93.03	2.35	97.84	1.612	-4.81	0.738
Co_bin.426.permissive	93.03	0.86	94.46	1.363	-1.43	-0.503
Co_bin.745.indstr	93.04	1.78	96.1	2.099	-3.06	-0.319
Co_bin.665.strict	93.08	0.19	98.92	0.806	-5.84	-0.616
Co_bin.74.permissive	93.09	1.57	95.94	0.252	-2.85	1.318
AGTU-22_bin.10.indper	93.1	0	98.33	0.476	-5.23	-0.476
AGTU-63_bin.14.indper	93.1	0.8	88.58	0.537	4.52	0.263
AGTU-10_bin.34.strict	93.11	2.04	92.44	1.283	0.67	0.757
AGTU-62_bin.2.strict	93.14	1.71	90.72	2.395	2.42	-0.685
AGTU-18_bin.13.strict	93.16	0.94	89.27	4.62	3.89	-3.68
AGTU-39_bin.31.strict	93.17	0.18	90.16	0.54	3.01	-0.36
Co_bin.838.strict	93.22	1.55	97.86	2.136	-4.64	-0.586
AGTU-279_bin.41.strict	93.25	4.2	94.38	3.622	-1.13	0.578
Co_bin.581.strict	93.28	2.88	90.79	2.085	2.49	0.795
Co_bin.6.strict	93.3	0	99.46	1.075	-6.16	-1.075
Co_bin.607.permissive	93.3	0.48	92.69	0.757	0.61	-0.277
AGTU-278_bin.77.permissive	93.32	2.28	95.6	0.193	-2.28	2.087
Co_bin.641.strict	93.36	0.98	96.03	2.145	-2.67	-1.165
AGTU-39_bin.23.strict	93.4	2.04	93.08	2.7	0.32	-0.66
Co_bin.124.indper	93.42	0.09	99.95	0	-6.53	0.09
AGTU-59C_bin.17.indstr	93.45	0.15	95.71	0.579	-2.26	-0.429
Co_bin.748.permissive	93.45	2.42	95.33	0	-1.88	2.42
AGTU-105_bin.33.permissive	93.47	2.45	95.1	4.678	-1.63	-2.228
Co_bin.807.indstr	93.47	4.39	92.3	3.846	1.17	0.544
AGTU-4_bin.57.permissive	93.53	2.07	92.85	2.494	0.68	-0.424
Co_bin.197.strict	93.54	1.65	96.21	1.716	-2.67	-0.066
Co_bin.592.indstr	93.56	1.69	98.04	1.304	-4.48	0.386
Co_bin.470.strict	93.56	1.47	87.66	1.111	5.9	0.359
AGTU-65_bin.19.indstr	93.57	0.16	84.53	0.657	9.04	-0.497
Co_bin.70.indstr	93.6	0.78	96.91	0.595	-3.31	0.185
AGTU-279_bin.39.permissive	93.63	1.95	85.62	3.336	8.01	-1.386
AGTU-39_bin.27.permissive	93.64	3.08	92.6	2.439	1.04	0.641
AGTU-67_bin.19.orig	93.65	1.91	89.83	0.537	3.82	1.373
AGTU-15_bin.50.indstr	93.67	2.43	87.76	0.21	5.91	2.22
Co_bin.245.strict	93.68	0.71	98.01	0.268	-4.33	0.442
AGTU-80_bin.9.indper	93.68	1.18	97.39	0.244	-3.71	0.936
AGTU-21_bin.29.indstr	93.7	0.52	97.42	0.813	-3.72	-0.293
Co_bin.491.permissive	93.72	2.26	93.95	1.098	-0.23	1.162
AGTU-35_bin.7.indstr	93.75	0.01	91.73	0	2.02	0.01
Co_bin.508.permissive	93.76	1.38	81.16	0	12.6	1.38
AGTU-289_bin.7.indper	93.77	1.02	96.14	0.646	-2.37	0.374
Co_bin.760.indstr	93.78	0.42	96.8	2.721	-3.02	-2.301
Co_bin.549.strict	93.81	0.53	94.89	2.852	-1.08	-2.322
Co_bin.351.indper	93.83	0.39	90.6	0.379	3.23	0.011
AGTU-58_bin.25.indstr	93.89	0.16	96.95	1.351	-3.06	-1.191
Co_bin.743.orig	93.89	1.77	96.71	1.612	-2.82	0.158
Co_bin.90.indper	93.89	2.25	92.27	0.84	1.62	1.41
AGTU-68_bin.17.strict	93.9	7.92	98.15	3.648	-4.25	4.272
AGTU-28_bin.33.orig	93.93	0.1	94.63	0.615	-0.7	-0.515
Co_bin.198.strict	93.99	0.72	97.47	1.014	-3.48	-0.294
AGTU-62_bin.40.permissive	93.99	3.08	87.6	1.066	6.39	2.014
AGTU-104_bin.41.strict	94.02	0.43	94.09	1.666	-0.07	-1.236
Co_bin.718.indper	94.07	1.1	94.29	1.296	-0.22	-0.196
AGTU-289_bin.48.strict	94.08	0.03	95.77	0.352	-1.69	-0.322
Co_bin.406.orig	94.1	0.33	99.28	2.702	-5.18	-2.372
AGTU-51_bin.4.indper	94.1	0.03	86.93	0.099	7.17	-0.069
Co_bin.630.indstr	94.17	0.85	98.06	3.676	-3.89	-2.826
Co_bin.320.indstr	94.17	0.01	91.79	0.165	2.38	-0.155
AGTU-40_bin.14.indstr	94.19	0.86	94.12	0	0.07	0.86
AGTU-12C_bin.43.orig	94.24	0.73	87.31	2.037	6.93	-1.307
Co_bin.172.strict	94.26	2.66	99.14	2.136	-4.88	0.524
Co_bin.67.permissive	94.29	0.14	92.85	0	1.44	0.14
AGTU-59C_bin.14.strict	94.29	0.41	89.74	0.555	4.55	-0.145
Co_bin.289.indper	94.31	0	86	0	8.31	0
AGTU-6C_bin.7.strict	94.35	0.54	99.13	2.021	-4.78	-1.481
AGTU-19_bin.48.strict	94.36	5.55	96.55	4.467	-2.19	1.083
Co_bin.158.permissive	94.37	1.41	96.81	1.7	-2.44	-0.29
Co_bin.18.indstr	94.37	4.17	90.93	2.475	3.44	1.695
AGTU-84_bin.3.orig	94.39	0.68	95.96	0.458	-1.57	0.222
Co_bin.862.strict	94.41	1.45	85.18	0.84	9.23	0.61
Co_bin.273.permissive	94.42	1.04	97.84	0.765	-3.42	0.275
AGTU-39_bin.4.indper	94.43	0.87	95.33	1.149	-0.9	-0.279
AGTU-58_bin.27.strict	94.43	2.99	88.47	4.075	5.96	-1.085
Co_bin.806.indstr	94.44	2.33	96.21	1.829	-1.77	0.501
Co_bin.24.indstr	94.44	2.63	95.14	2.469	-0.7	0.161
Co_bin.201.indstr	94.47	1.75	95.07	2.442	-0.6	-0.692
AGTU-283_bin.12.indstr	94.48	0.75	95.31	1.621	-0.83	-0.871
AGTU-78_bin.23.strict	94.48	0.14	89.63	1.333	4.85	-1.193
Co_bin.102.indstr	94.48	0.74	52.64	0	41.84	0.74
Co_bin.195.indper	94.49	0.73	95.26	0.74	-0.77	-0.01
Co_bin.182.indper	94.5	2.01	93.91	1.013	0.59	0.997
Co_bin.861.strict	94.54	2.16	93.87	0.377	0.67	1.783
Co_bin.23.orig	94.55	2.04	95.55	2.84	-1	-0.8
Co_bin.754.strict	94.56	0	94.49	0	0.07	0
Co_bin.789.indstr	94.59	0.45	94.43	0.092	0.16	0.358
AGTU-17_bin.57.indstr	94.62	0	96.45	0.652	-1.83	-0.652
Co_bin.622.permissive	94.63	0.1	90.86	0	3.77	0.1
AGTU-75_bin.18.indstr	94.63	0.01	88.98	0.275	5.65	-0.265
AGTU-40_bin.15.indstr	94.65	1.94	86.1	0.434	8.55	1.506
Co_bin.772.strict	94.67	1.93	94.1	1.963	0.57	-0.033
Co_bin.481.strict	94.69	5.07	98.13	2.991	-3.44	2.079
AGTU-22_bin.13.indper	94.72	0.05	97.48	0.151	-2.76	-0.101
AGTU-279_bin.24.strict	94.75	2.99	94.1	1.414	0.65	1.576
Co_bin.828.indstr	94.75	0.02	93.76	0	0.99	0.02
AGTU-62_bin.12.strict	94.76	3.04	89.79	2.561	4.97	0.479
Co_bin.100.indper	94.77	0.12	93.15	2.056	1.62	-1.936
AGTU-75_bin.25.strict	94.78	3.53	90.46	2.654	4.32	0.876
Co_bin.572.indper	94.79	1.31	91.91	1.32	2.88	-0.01
AGTU-7_bin.9.permissive	94.82	0.58	90.84	0	3.98	0.58
Co_bin.232.permissive	94.85	1.38	97.25	0.913	-2.4	0.467
AGTU-87_bin.37.indper	94.86	0.19	98.65	0	-3.79	0.19
Co_bin.324.indstr	94.9	1.8	92.52	1.739	2.38	0.061
Co_bin.369.strict	94.9	1.43	88.66	1.76	6.24	-0.33
AGTU-264_bin.10.orig	94.92	0.05	99.45	0	-4.53	0.05
Co_bin.843.strict	94.92	0.26	96.6	0.268	-1.68	-0.008
AGTU-283_bin.65.indper	94.92	0.93	93.09	0.824	1.83	0.106
Co_bin.148.strict	94.98	0.45	93.16	2.136	1.82	-1.686
Co_bin.657.strict	95	1.77	98.75	1.176	-3.75	0.594
Co_bin.76.indper	95.01	0.58	97.22	2.84	-2.21	-2.26
Co_bin.462.indstr	95.02	0.39	96.14	0.19	-1.12	0.2
Co_bin.440.orig	95.02	0.75	91.93	1.29	3.09	-0.54
Co_bin.233.orig	95.03	0.46	91.25	0.819	3.78	-0.359
Co_bin.839.permissive	95.05	1.62	96.29	2.135	-1.24	-0.515
AGTU-35_bin.10.permissive	95.05	2.6	93.9	1.52	1.15	1.08
Co_bin.55.orig	95.06	0.15	98.74	0.755	-3.68	-0.605
Co_bin.523.indper	95.06	2.2	96.37	2.432	-1.31	-0.232
Co_bin.733.strict	95.06	0.03	92.45	0.852	2.61	-0.822
AGTU-101_bin.19.strict	95.07	0.08	91.88	0.172	3.19	-0.092
Co_bin.559.indper	95.07	1.27	89.38	1.25	5.69	0.02
AGTU-9_bin.37.indstr	95.08	0.16	91.38	1.203	3.7	-1.043
Co_bin.566.strict	95.1	0.1	97.39	0	-2.29	0.1
AGTU-104_bin.5.strict	95.13	0.67	93.23	0.99	1.9	-0.32
Co_bin.644.strict	95.19	0.74	92.3	2.136	2.89	-1.396
Co_bin.40.indper	95.19	0.23	56.09	0.813	39.1	-0.583
Co_bin.353.orig	95.2	3.92	97.56	2.134	-2.36	1.786
Co_bin.77.strict	95.2	5.1	90.04	1.936	5.16	3.164
Co_bin.614.strict	95.22	0.16	96.36	1.111	-1.14	-0.951
AGTU-64_bin.15.strict	95.22	1.47	91.63	2.469	3.59	-0.999
Co_bin.557.indstr	95.24	1.35	97.45	0.818	-2.21	0.532
Co_bin.706.orig	95.26	1.34	94.76	1.331	0.5	0.009
AGTU-93_bin.29.indstr	95.27	0.16	93.13	0.74	2.14	-0.58
AGTU-44_bin.32.orig	95.28	0.94	97.46	0.813	-2.18	0.127
AGTU-70_bin.24.strict	95.28	1.19	86.45	0.806	8.83	0.384
Co_bin.457.strict	95.3	0	96.38	0.023	-1.08	-0.023
Co_bin.524.orig	95.32	5.56	95.96	7.575	-0.64	-2.015
AGTU-54_bin.8.strict	95.34	0.75	95.51	0.407	-0.17	0.343
Co_bin.687.orig	95.36	3.02	98.86	1.136	-3.5	1.884
Co_bin.278.indstr	95.36	2.14	98.11	2.043	-2.75	0.097
Co_bin.506.strict	95.36	1.48	90.03	0.848	5.33	0.632
Co_bin.775.strict	95.37	0.41	100	0	-4.63	0.41
AGTU-59C_bin.26.permissive	95.38	3.07	95.65	4.782	-0.27	-1.712
AGTU-284_bin.10.orig	95.38	0	88.78	0	6.6	0
Co_bin.1.strict	95.38	0.51	88.64	0.526	6.74	-0.016
AGTU-284_bin.22.indper	95.42	0.03	97.88	0.594	-2.46	-0.564
AGTU-284_bin.42.indstr	95.48	0.01	98.52	0.066	-3.04	-0.056
Co_bin.66.indstr	95.52	0.84	97.67	1.075	-2.15	-0.235
AGTU-13_bin.27.indper	95.56	0.37	94.5	1.098	1.06	-0.728
Co_bin.444.strict	95.68	6.63	96.7	4.395	-1.02	2.235
Co_bin.820.strict	95.68	0	93.17	0.148	2.51	-0.148
Co_bin.301.permissive	95.69	4.44	80.45	4.075	15.24	0.365
AGTU-55_bin.18.indper	95.72	0.5	94.94	0.108	0.78	0.392
AGTU-73_bin.1.strict	95.79	1.06	92.29	1.082	3.5	-0.022
AGTU-91_bin.27.orig	95.87	2.03	100	0.68	-4.13	1.35
Co_bin.312.indstr	95.87	1.32	96.95	1.797	-1.08	-0.477
AGTU-289_bin.10.indstr	95.93	0.15	97.47	0.561	-1.54	-0.411
Co_bin.732.orig	95.99	6.57	97.64	3.186	-1.65	3.384
AGTU-79_bin.26.indstr	96.01	3.52	91.54	0.711	4.47	2.809
Co_bin.290.permissive	96.05	0.63	93.78	1.639	2.27	-1.009
AGTU-58_bin.2.strict	96.05	5.21	76.19	6.005	19.86	-0.795
Co_bin.522.indstr	96.1	0.83	99.19	0.107	-3.09	0.723
Co_bin.213.indstr	96.1	0	97.29	0	-1.19	0
AGTU-4_bin.7.strict	96.19	0.5	97.63	1.38	-1.44	-0.88
Co_bin.184.permissive	96.2	0.44	95	0.675	1.2	-0.235
Co_bin.330.strict	96.27	0.31	97.9	0.68	-1.63	-0.37
AGTU-104_bin.21.permissive	96.28	3.75	98.36	2.941	-2.08	0.809
AGTU-5_bin.4.permissive	96.28	1.2	96.96	0.988	-0.68	0.212
AGTU-75_bin.6.strict	96.28	1	96.72	1.31	-0.44	-0.31
Co_bin.226.indstr	96.32	0.45	98.51	0	-2.19	0.45
AGTU-99_bin.50.strict	96.33	1.25	93.89	0.27	2.44	0.98
Co_bin.558.indstr	96.34	0.86	98.86	1.038	-2.52	-0.178
Co_bin.345.permissive	96.35	1.16	97.71	1.239	-1.36	-0.079
Co_bin.318.indstr	96.36	6.17	85.47	4.639	10.89	1.531
Co_bin.149.indstr	96.37	1.62	96.63	0	-0.26	1.62
Co_bin.600.orig	96.38	0.01	97.16	0	-0.78	0.01
Co_bin.155.permissive	96.4	0.33	94.25	1.102	2.15	-0.772
Co_bin.712.orig	96.44	2.08	92.79	1.071	3.65	1.009
AGTU-5_bin.30.permissive	96.45	1.67	94.69	3.282	1.76	-1.612
Co_bin.241.strict	96.46	0.94	91.74	1.836	4.72	-0.896
AGTU-56_bin.12.permissive	96.47	0.79	92.85	1.198	3.62	-0.408
AGTU-1_bin.11.indper	96.49	0.41	94.71	1.898	1.78	-1.488
AGTU-264_bin.7.strict	96.51	2.39	89.28	2.45	7.23	-0.06
Co_bin.562.indstr	96.54	3.16	97.59	7.887	-1.05	-4.727
Co_bin.762.orig	96.64	0.81	96.46	1.358	0.18	-0.548
Co_bin.579.indper	96.67	2.27	91.37	3.395	5.3	-1.125
AGTU-39_bin.16.indstr	96.73	1.02	93.5	1.315	3.23	-0.295
Co_bin.836.permissive	96.76	0.95	92.29	0.84	4.47	0.11
AGTU-62_bin.23.strict	96.81	2.37	97.58	1.53	-0.77	0.84
Co_bin.580.indper	96.83	0	96.82	0.675	0.01	-0.675
AGTU-27_bin.10.orig	96.83	0.46	94.31	0.186	2.52	0.274
AGTU-37_bin.4.indper	96.89	1.28	95.08	0	1.81	1.28
Co_bin.286.strict	96.92	1.14	91.61	0.997	5.31	0.143
Co_bin.513.permissive	96.94	3.82	94.35	1.412	2.59	2.408
AGTU-18_bin.36.indper	96.94	1.82	77.95	0.763	18.99	1.057
Co_bin.400.indstr	96.96	1.26	97	2.991	-0.04	-1.731
AGTU-83_bin.17.strict	97.02	0.74	96.31	0.503	0.71	0.237
AGTU-79_bin.14.indper	97.09	0.13	95.25	0.818	1.84	-0.688
Co_bin.684.indstr	97.11	1.46	90.76	2.407	6.35	-0.947
AGTU-67_bin.27.strict	97.18	3.29	97.69	2.345	-0.51	0.945
Co_bin.266.indper	97.21	0.89	95.79	0.466	1.42	0.424
AGTU-4_bin.21.indper	97.23	0	98.21	0	-0.98	0
Co_bin.376.indstr	97.23	0.5	96.77	0	0.46	0.5
AGTU-93_bin.30.indstr	97.32	0.79	95.74	0.723	1.58	0.067
Co_bin.791.permissive	97.34	0.09	93.93	0.123	3.41	-0.033
Co_bin.285.indstr	97.35	0.86	97.81	2.89	-0.46	-2.03
AGTU-37_bin.5.permissive	97.37	3.9	95.83	3.445	1.54	0.455
AGTU-67_bin.67.indper	97.38	3.85	86.91	2.148	10.47	1.702
Co_bin.662.indper	97.39	4	97.56	2.479	-0.17	1.521
AGTU-43_bin.29.strict	97.41	1.44	94.43	2.069	2.98	-0.629
Co_bin.103.strict	97.42	3.9	98.11	3.888	-0.69	0.012
Co_bin.405.indper	97.43	2.93	93.56	0.892	3.87	2.038
Co_bin.99.permissive	97.47	0.17	92.3	1.172	5.17	-1.002
Co_bin.57.strict	97.49	1.77	96.97	0.144	0.52	1.626
Co_bin.835.strict	97.5	1.3	98.11	2.15	-0.61	-0.85
Co_bin.276.strict	97.54	1.63	98.46	1.176	-0.92	0.454
AGTU-101_bin.21.indper	97.59	0.2	96.47	0.596	1.12	-0.396
Co_bin.649.indstr	97.64	3.09	97.95	1.7	-0.31	1.39
AGTU-81_bin.29.orig	97.65	1.65	98.9	0.268	-1.25	1.382
Co_bin.616.indstr	97.66	2.97	96.32	4.044	1.34	-1.074
Co_bin.384.indstr	97.69	0	93.42	0.54	4.27	-0.54
AGTU-52_bin.32.indper	97.69	0.51	92.2	0	5.49	0.51
Co_bin.416.indstr	97.7	0.03	98.65	0.251	-0.95	-0.221
AGTU-33_bin.3.indper	97.71	1.01	98.59	0	-0.88	1.01
AGTU-2_bin.4.strict	97.71	0.06	96.28	0.245	1.43	-0.185
AGTU-11_bin.24.orig	97.73	1	95.37	0.617	2.36	0.383
AGTU-53_bin.1.permissive	97.8	2.29	98.15	2.09	-0.35	0.2
AGTU-39_bin.58.orig	97.81	3.58	98.53	0.156	-0.72	3.424
Co_bin.109.permissive	97.86	0.68	96.64	2.8	1.22	-2.12
AGTU-18_bin.5.indper	97.87	1.46	94.74	0.093	3.13	1.367
Co_bin.785.orig	97.87	1.02	93.4	0	4.47	1.02
Co_bin.773.orig	97.88	2.16	87.19	0.156	10.69	2.004
AGTU-79_bin.1.indstr	97.9	0.33	99.31	0.68	-1.41	-0.35
AGTU-16_bin.21.orig	97.9	0.38	73.24	0	24.66	0.38
AGTU-286_bin.9.strict	97.92	1.33	91.25	0.93	6.67	0.4
Co_bin.537.indstr	97.93	3.29	85.97	3.07	11.96	0.22
AGTU-72_bin.23.indstr	97.94	0.12	98.11	0.537	-0.17	-0.417
AGTU-57_bin.33.orig	97.94	0	97.8	0.017	0.14	-0.017
Co_bin.741.strict	97.96	1.68	94.01	0.546	3.95	1.134
Co_bin.302.indstr	97.97	0.07	100	0.537	-2.03	-0.467
AGTU-40_bin.13.indper	97.97	0.01	97.02	0.165	0.95	-0.155
AGTU-42_bin.20.indstr	97.98	0.02	99.63	0	-1.65	0.02
Co_bin.450.strict	98.01	1.36	97.17	3.26	0.84	-1.9
AGTU-105_bin.7.indper	98.02	1.51	96.24	1.853	1.78	-0.343
AGTU-32_bin.48.indper	98.04	0.09	98.7	0.144	-0.66	-0.054
AGTU-19_bin.10.strict	98.05	4.88	100	3.056	-1.95	1.824
Co_bin.675.permissive	98.19	2.6	94.08	1.332	4.11	1.268
AGTU-17_bin.55.strict	98.21	0.69	97.29	0	0.92	0.69
Co_bin.43.strict	98.21	1.29	97.02	0.742	1.19	0.548
AGTU-29_bin.10.orig	98.22	0.88	96.91	0.185	1.31	0.695
AGTU-3_bin.9.indper	98.25	0.15	97.31	0	0.94	0.15
Co_bin.334.indper	98.25	0.03	96.28	0.675	1.97	-0.645
AGTU-41_bin.45.strict	98.26	0.88	99.63	1.329	-1.37	-0.449
AGTU-9_bin.41.permissive	98.3	3.25	98.92	2.15	-0.62	1.1
Co_bin.269.strict	98.3	0.15	96.44	0.566	1.86	-0.416
AGTU-99_bin.14.permissive	98.31	0.17	94.56	1.481	3.75	-1.311
AGTU-86_bin.35.permissive	98.36	0.98	92.69	0.097	5.67	0.883
AGTU-67_bin.15.indstr	98.36	1.04	90.38	1.075	7.98	-0.035
Co_bin.118.permissive	98.38	0.89	96.06	1.681	2.32	-0.791
AGTU-6C_bin.32.indper	98.39	0.47	98.11	0.179	0.28	0.291
AGTU-79_bin.12.strict	98.44	0.32	93.92	0.126	4.52	0.194
AGTU-34_bin.27.permissive	98.52	0.61	98.64	2.195	-0.12	-1.585
AGTU-67_bin.13.permissive	98.54	1.08	98.42	1.816	0.12	-0.736
AGTU-72_bin.14.strict	98.58	1.27	98.38	2.903	0.2	-1.633
Co_bin.666.strict	98.6	0	96.28	1.047	2.32	-1.047
Co_bin.403.indstr	98.61	6.51	96.55	3.975	2.06	2.535
AGTU-92_bin.4.strict	98.62	2.23	98.79	0.928	-0.17	1.302
AGTU-285_bin.34.strict	98.62	1.69	98.11	2.329	0.51	-0.639
AGTU-6C_bin.5.strict	98.66	0.05	98.03	0.811	0.63	-0.761
Co_bin.692.indstr	98.66	8.79	93.1	5.608	5.56	3.182
AGTU-79_bin.39.indper	98.67	0.11	99.46	0	-0.79	0.11
Co_bin.219.strict	98.68	1.12	97.58	2.432	1.1	-1.312
AGTU-94_bin.27.indper	98.72	0	98.98	0.365	-0.26	-0.365
Co_bin.751.indper	98.72	0.32	94.13	0.37	4.59	-0.05
Co_bin.865.indper	98.76	0.54	97.96	0.023	0.8	0.517
AGTU-54_bin.41.strict	98.85	0.74	95.98	1.419	2.87	-0.679
Co_bin.601.permissive	98.85	0.18	94.9	1.935	3.95	-1.755
AGTU-289_bin.12.indstr	98.87	0.33	98.11	0	0.76	0.33
AGTU-4_bin.13.strict	98.89	2.78	97.93	0.86	0.96	1.92
Co_bin.340.orig	98.93	0.15	91.74	0.495	7.19	-0.345
Co_bin.468.permissive	98.95	0.15	97.04	0.537	1.91	-0.387
Co_bin.119.indper	98.97	0.31	94.89	1.056	4.08	-0.746
Co_bin.702.strict	99.01	0.04	100	0	-0.99	0.04
Co_bin.625.strict	99.09	0.95	98.91	1.621	0.18	-0.671
AGTU-104_bin.15.indper	99.09	0.09	97.07	0.194	2.02	-0.104
AGTU-54_bin.15.permissive	99.09	1.59	94.94	2.77	4.15	-1.18
AGTU-55_bin.52.permissive	99.14	0.79	96.69	0.575	2.45	0.215
Co_bin.792.permissive	99.16	0.09	98.2	0	0.96	0.09
AGTU-33_bin.12.indper	99.24	2.13	98.48	0.492	0.76	1.638
Co_bin.88.permissive	99.28	0.18	99.67	1.068	-0.39	-0.888
AGTU-99_bin.1.permissive	99.28	1.7	97.53	1.164	1.75	0.536
Co_bin.142.permissive	99.3	0.18	97.64	1.304	1.66	-1.124
Co_bin.757.permissive	99.31	1.58	92.73	1.162	6.58	0.418
Co_bin.455.permissive	99.32	0.08	90.77	0.586	8.55	-0.506
AGTU-15_bin.25.indper	99.37	0.01	97.76	0	1.61	0.01
Co_bin.739.strict	99.38	0.09	99.46	0.806	-0.08	-0.716
Co_bin.438.strict	99.41	0	99.66	2.027	-0.25	-2.027
AGTU-67_bin.10.orig	99.42	1.91	99.23	1.131	0.19	0.779
Co_bin.380.permissive	99.42	0.67	95.06	0.91	4.36	-0.24
Co_bin.242.indper	99.43	0.07	99.46	0	-0.03	0.07
Co_bin.449.indper	99.44	4.18	97.4	1.304	2.04	2.876
AGTU-20_bin.5.strict	99.48	1.88	97.53	0.951	1.95	0.929
Co_bin.811.indper	99.48	0.12	96.88	2.463	2.6	-2.343
Co_bin.459.orig	99.48	1.89	82.06	0	17.42	1.89
Co_bin.144.indper	99.5	7.27	98.27	5.485	1.23	1.785
Co_bin.608.permissive	99.52	0.01	96.35	0	3.17	0.01
AGTU-22_bin.22.permissive	99.53	0.27	97.31	0.645	2.22	-0.375
AGTU-69_bin.12.indper	99.54	0.15	98.89	0.436	0.65	-0.286
AGTU-278_bin.6.strict	99.56	0.2	97.52	0.264	2.04	-0.064
Co_bin.742.indstr	99.58	0.1	99.19	0.537	0.39	-0.437
Co_bin.682.strict	99.62	0.46	97.8	0	1.82	0.46
Co_bin.377.strict	99.64	1.02	98.31	1.913	1.33	-0.893
AGTU-61C_bin.8.permissive	99.64	0	97.74	0.675	1.9	-0.675
Co_bin.210.orig	99.64	0.08	90.14	1.218	9.5	-1.138
AGTU-42_bin.22.indper	99.65	0	94.59	0	5.06	0
Co_bin.519.strict	99.67	0.34	99.46	0.537	0.21	-0.197
Co_bin.484.indper	99.68	0.03	96.94	0	2.74	0.03
Co_bin.229.indstr	99.68	2.01	95.04	5.049	4.64	-3.039
Co_bin.394.strict	99.7	3.01	97.66	1.184	2.04	1.826
AGTU-25_bin.3.strict	99.71	0	97.29	0	2.42	0
Co_bin.516.permissive	99.71	3.17	93.3	0.72	6.41	2.45
AGTU-89_bin.8.permissive	99.72	0.42	98.68	1.746	1.04	-1.326
AGTU-94_bin.43.indstr	99.73	0	97.29	1.351	2.44	-1.351
Co_bin.819.indstr	99.73	1.46	96.55	0.063	3.18	1.397
Co_bin.752.indper	99.74	0.7	93.1	2.716	6.64	-2.016
Co_bin.604.indper	99.76	3.01	96.52	2.533	3.24	0.477
Co_bin.316.indstr	99.79	4.81	97.01	2.672	2.78	2.138
Co_bin.185.strict	99.81	0.13	98.68	1.177	1.13	-1.047
Co_bin.186.orig	99.82	0.09	95.97	0.967	3.85	-0.877
AGTU-288_bin.14.strict	99.85	0.55	99.45	0.27	0.4	0.28
Co_bin.56.strict	99.85	2.3	99.06	1.304	0.79	0.996
Co_bin.535.indstr	99.85	5.07	96.95	1.862	2.9	3.208
AGTU-32_bin.40.indstr	99.86	0.02	98.56	0.319	1.3	-0.299
Co_bin.488.indstr	99.87	0.91	99.33	0.494	0.54	0.416
AGTU-285_bin.10.indper	99.87	0.12	97.37	0.054	2.5	0.066
Co_bin.620.indper	99.88	0.09	99.82	0	0.06	0.09
Co_bin.314.strict	99.88	0.6	97.11	0.869	2.77	-0.269
Co_bin.388.indper	99.9	0.06	100	0.627	-0.1	-0.567
Co_bin.544.strict	99.9	0.06	98.15	0.694	1.75	-0.634
Co_bin.143.strict	99.91	0.02	98.87	0.751	1.04	-0.731
AGTU-80_bin.7.indstr	99.91	0.04	98.6	0	1.31	0.04
AGTU-34_bin.13.strict	99.91	2.36	97.05	1.902	2.86	0.458
AGTU-72_bin.18.indstr	99.92	0.2	99.46	0.537	0.46	-0.337
AGTU-279_bin.9.strict	99.93	0.17	98.23	0.271	1.7	-0.101
Co_bin.79.orig	99.93	0.07	91.68	1.527	8.25	-1.457
AGTU-88_bin.23.strict	99.94	1.04	99.9	1.304	0.04	-0.264
AGTU-282_bin.45.permissive	99.94	3.36	96.86	1.723	3.08	1.637
Co_bin.356.permissive	99.94	1.13	96.47	0.812	3.47	0.318
Co_bin.529.indstr	99.95	0.28	99.73	0.824	0.22	-0.544
AGTU-286_bin.17.indstr	99.96	0.42	100	0.108	-0.04	0.312
Co_bin.141.strict	99.96	0.1	99.46	0.268	0.5	-0.168
Co_bin.442.permissive	99.96	0	98.22	0.668	1.74	-0.668
AGTU-285_bin.16.strict	99.97	2.1	98.88	1.437	1.09	0.663
AGTU-67_bin.46.indstr	99.97	0	98.64	0	1.33	0
AGTU-30_bin.14.permissive	99.97	3.81	96.58	0.902	3.39	2.908
Co_bin.407.indper	99.97	0.15	94.64	0.4	5.33	-0.25
Co_bin.788.indstr	99.97	2.5	93.33	4.516	6.64	-2.016
Co_bin.206.indstr	99.97	4.24	68.37	1.709	31.6	2.531
AGTU-54_bin.38.indstr	99.98	0.87	99.14	0.496	0.84	0.374
AGTU-34_bin.4.strict	99.98	3.03	98.36	1.796	1.62	1.234
AGTU-288_bin.13.indstr	99.98	0.07	97.98	0.503	2	-0.433
Co_bin.627.permissive	99.98	0	97.97	1.689	2.01	-1.689
Co_bin.853.permissive	99.98	2.28	97.96	1.323	2.02	0.957
AGTU-79_bin.5.strict	99.99	0.56	99.56	0.873	0.43	-0.313
AGTU-29_bin.7.permissive	99.99	0.02	99.45	0	0.54	0.02
Co_bin.589.permissive	99.99	2.13	99.04	2.214	0.95	-0.084
Co_bin.590.strict	99.99	0.14	98.95	1.835	1.04	-1.695
Co_bin.104.indper	99.99	0.66	97.35	0.691	2.64	-0.031
AGTU-97_bin.1.permissive	100	3.56	100	2.911	0	0.649
Co_bin.117.orig	100	1.15	100	0.869	0	0.281
Co_bin.498.strict	100	1.07	100	1.123	0	-0.053
AGTU-67_bin.12.orig	100	0.03	99.57	0.159	0.43	-0.129
Co_bin.749.indstr	100	0.63	99.5	0.085	0.5	0.545
Co_bin.445.strict	100	0.67	99.46	0.358	0.54	0.312
Co_bin.635.orig	100	1.36	99.32	1.885	0.68	-0.525
Co_bin.507.permissive	100	0.95	99.3	1.086	0.7	-0.136
Co_bin.686.permissive	100	3.6	99.14	2.91	0.86	0.69
Co_bin.46.strict	100	0.15	99.12	0.292	0.88	-0.142
AGTU-12C_bin.37.indper	100	0.04	99.08	1.013	0.92	-0.973
Co_bin.797.strict	100	0.92	98.76	0.495	1.24	0.425
AGTU-5_bin.39.indper	100	0.12	98.66	0.19	1.34	-0.07
AGTU-68_bin.34.indstr	100	0.04	98.66	0.085	1.34	-0.045
AGTU-71_bin.35.strict	100	0.87	98.65	0	1.35	0.87
AGTU-45_bin.24.orig	100	0.31	98.62	1.329	1.38	-1.019
AGTU-40_bin.2.indstr	100	0.02	98.39	0	1.61	0.02
Co_bin.176.permissive	100	0.54	98.33	0.622	1.67	-0.082
AGTU-104_bin.17.strict	100	0.13	97.84	0.806	2.16	-0.676
Co_bin.251.strict	100	0.11	97.58	1.182	2.42	-1.072
AGTU-287_bin.29.orig	100	1.11	97.46	0.937	2.54	0.173
Co_bin.735.indper	100	0.44	97.26	0.091	2.74	0.349
AGTU-14_bin.18.strict	100	0.2	97.14	0.052	2.86	0.148
AGTU-39_bin.12.indper	100	0.17	97.12	0.4	2.88	-0.23
AGTU-19_bin.13.orig	100	2.55	96.88	0.997	3.12	1.553
AGTU-278_bin.22.strict	100	1.89	96.59	1.881	3.41	0.009
AGTU-105_bin.4.strict	100	0.16	96.42	0	3.58	0.16
Co_bin.515.strict	100	0.16	96.33	0	3.67	0.16
Co_bin.465.indstr	100	0.79	96.19	0.802	3.81	-0.012
Co_bin.243.indstr	100	0.07	95.82	0.652	4.18	-0.582
Co_bin.22.permissive	100	0	95.71	0	4.29	0
Co_bin.87.indper	100	0.02	95.6	0.346	4.4	-0.326
AGTU-43_bin.1.permissive	100	0.78	95.55	1.234	4.45	-0.454
Co_bin.34.strict	100	0.22	94.79	0.434	5.21	-0.214
AGTU-92_bin.46.strict	100	3.26	94.35	5.4	5.65	-2.14
AGTU-26_bin.9.strict	100	5.06	94.15	5.079	5.85	-0.019
Co_bin.855.indper	100	1.16	93.44	1.639	6.56	-0.479
Co_bin.305.indper	100	1.19	92.03	1.057	7.97	0.133
Co_bin.585.indstr	100	0.92	92.03	2.083	7.97	-1.163
AGTU-289_bin.51.permissive	100	3.27	76.33	3.605	23.67	-0.335

## Sheet: Table S6
Table S6 Quality statistics (checkM2) and taxonomic assignment (gtdbtk with GTDB r226) of the final set of MAGs.
MAG	Completeness_General	Contamination	Completeness_Specific	Completeness_Model_Used	Translation_Table_Used	Coding_Density	Contig_N50	Average_Gene_Length	Genome_Size	GC_Content	Total_Coding_Sequences	Total_Contigs	Max_Contig_Length	Additional_Notes	refinement_status	classification	closest_genome_reference	closest_genome_reference_radius	closest_genome_taxonomy	closest_genome_ani	closest_genome_af	closest_placement_reference	closest_placement_radius	closest_placement_taxonomy	closest_placement_ani	closest_placement_af	pplacer_taxonomy	classification_method	note	other_related_references(genome_id,species_name,radius,ANI,AF)	msa_percent	translation_table	red_value	warnings
AGTU_1_bin_11_indper	96.49	0.41	88.21	Gradient Boost (General Model)	11	0.954	9576	289.427	1921709	0.62	2118	309	47491	None	not_refined	d__Bacteria;p__Pseudomonadota;c__Gammaproteobacteria;o__Burkholderiales;f__Burkholderiaceae;g__RFXW01;s__	N/A	N/A	N/A	N/A	N/A	GCA_009921245.1	95	d__Bacteria;p__Pseudomonadota;c__Gammaproteobacteria;o__Burkholderiales;f__Burkholderiaceae;g__RFXW01;s__RFXW01 sp009921245	94.88	0.881	d__Bacteria;p__Pseudomonadota;c__Gammaproteobacteria;o__Burkholderiales;f__Burkholderiaceae;g__RFXW01;s__	taxonomic classification defined by topology and ANI	classification based on placement in class-level tree	GCA_023262365.1, s__RFXW01 sp023262365, 95.0, 83.05, 0.183; GCA_038125525.1, s__RFXW01 sp038125525, 95.0, 82.67, 0.276	94.26	11	0.99796	Genome not assigned to closest species as it falls outside its pre-defined ANI radius
AGTU_1_bin_32_indstr	53.24	4.23	57.08	Gradient Boost (General Model)	11	0.948	17213	327.927	963597	0.57	930	107	49700	None	not_refined	d__Archaea;p__Thermoplasmatota;c__Poseidoniia;o__Poseidoniales;f__Thalassarchaeaceae;g__Thalassarchaeum;s__Thalassarchaeum betae_B	GCA_022447095.1	95	d__Archaea;p__Thermoplasmatota;c__Poseidoniia;o__Poseidoniales;f__Thalassarchaeaceae;g__Thalassarchaeum;s__Thalassarchaeum betae_B	96.84	0.764	N/A	N/A	N/A	N/A	N/A	N/A	ani_screen	classification based on ANI only	GCF_022448665.1, s__Thalassarchaeum sp002507125, 95.0, 92.29, 0.752	N/A	N/A	N/A	N/A
AGTU_1_bin_37_permissive	68.27	0.97	63.99	Gradient Boost (General Model)	11	0.904	3394	278.449	1689591	0.42	1831	585	15125	None	not_refined	d__Bacteria;p__SAR324;c__SAR324;o__SAR324;f__NAC60-12;g__Arctic96AD-7;s__Arctic96AD-7 sp002082305	GCA_002082305.1	95	d__Bacteria;p__SAR324;c__SAR324;o__SAR324;f__NAC60-12;g__Arctic96AD-7;s__Arctic96AD-7 sp002082305	97.84	0.822	N/A	N/A	N/A	N/A	N/A	N/A	ani_screen	classification based on ANI only	GCA_905182865.1, s__Arctic96AD-7 sp905182865, 95.0, 94.84, 0.782	N/A	N/A	N/A	N/A
AGTU_1_bin_42_orig	46.79	4.94	47.19	Gradient Boost (General Model)	11	0.896	1715	212.83	986077	0.4	1386	587	4562	None	not_refined	d__Bacteria;p__Nitrospinota;c__Nitrospinia;o__Nitrospinales;f__VA-1;g__UBA8687;s__UBA8687 sp022450865	GCA_022450865.1	95	d__Bacteria;p__Nitrospinota;c__Nitrospinia;o__Nitrospinales;f__VA-1;g__UBA8687;s__UBA8687 sp022450865	97.74	0.662	N/A	N/A	N/A	N/A	N/A	N/A	ani_screen	classification based on ANI only	GCA_913044145.1, s__UBA8687 sp913044145, 95.0, 93.0, 0.449	N/A	N/A	N/A	N/A
AGTU_1_bin_6_permissive	66.82	2.44	65.26	Gradient Boost (General Model)	11	0.947	2481	251.322	1349560	0.46	1700	615	10899	None	not_refined	d__Bacteria;p__Bacteroidota;c__Bacteroidia;o__Flavobacteriales;f__Schleiferiaceae;g__UBA10364;s__UBA10364 sp018402665	GCA_018402665.1	95	d__Bacteria;p__Bacteroidota;c__Bacteroidia;o__Flavobacteriales;f__Schleiferiaceae;g__UBA10364;s__UBA10364 sp018402665	96.68	0.854	N/A	N/A	N/A	N/A	N/A	N/A	ani_screen	classification based on ANI only	GCA_905478295.1, s__UBA10364 sp002387615, 95.0, 89.4, 0.361; GCA_949487015.1, s__UBA10364 sp949487015, 95.0, 92.7, 0.442; GCA_028357285.1, s__UBA10364 sp028357285, 95.0, 90.44, 0.38; GCA_038143125.1, s__UBA10364 sp038143125, 95.0, 97.47, 0.393; GCA_024638285.1, s__UBA10364 sp024638285, 95.0, 88.76, 0.35	N/A	N/A	N/A	N/A
AGTU_10_bin_1_indstr	77.81	0.96	72.43	Neural Network (Specific Model)	11	0.907	7418	294.805	2692913	0.53	2767	493	28067	None	not_refined	d__Bacteria;p__Pseudomonadota;c__Gammaproteobacteria;o__Pseudomonadales;f__Halieaceae;g__Luminiphilus;s__	N/A	N/A	N/A	N/A	N/A	GCA_029253705.1	95	d__Bacteria;p__Pseudomonadota;c__Gammaproteobacteria;o__Pseudomonadales;f__Halieaceae;g__Luminiphilus;s__Luminiphilus sp029253705	86.71	0.385	d__Bacteria;p__Pseudomonadota;c__Gammaproteobacteria;o__Pseudomonadales;f__Halieaceae;g__Luminiphilus;s__	taxonomic classification defined by topology and ANI	classification based on placement in class-level tree	GCA_000169115.1, s__Luminiphilus sp000169115, 95.0, 85.58, 0.295; GCA_029253085.1, s__Luminiphilus sp029253085, 95.0, 83.3, 0.18; GCA_943787385.1, s__Luminiphilus sp009886815, 95.0, 83.06, 0.16	76.31	11	0.99422	N/A
AGTU_10_bin_13_permissive	88.63	2.56	82.1	Neural Network (Specific Model)	11	0.927	9253	265.054	1075976	0.35	1258	207	42653	None	not_refined	d__Bacteria;p__Pseudomonadota;c__Gammaproteobacteria;o__Burkholderiales;f__Methylophilaceae;g__BACL14;s__	N/A	N/A	N/A	N/A	N/A	N/A	N/A	N/A	N/A	N/A	d__Bacteria;p__Pseudomonadota;c__Gammaproteobacteria;o__Burkholderiales;f__Methylophilaceae;g__BACL14;s__	taxonomic classification defined by topology and ANI	classification based on placement in class-level tree	GCA_905181685.1, s__BACL14 sp905181685, 95.0, 93.45, 0.827; GCA_019823025.1, s__BACL14 sp019823025, 95.0, 92.93, 0.846; GCA_028355955.1, s__BACL14 sp028355955, 95.0, 89.28, 0.605; GCA_913058475.1, s__BACL14 sp913058475, 95.0, 87.59, 0.611; GCA_018657165.1, s__BACL14 sp018657165, 95.0, 82.66, 0.195; GCA_018607785.1, s__BACL14 sp018607785, 95.0, 81.52, 0.167	80.96	11	0.99816	Genome not assigned to closest species as it falls outside its pre-defined ANI radius
AGTU_10_bin_14_strict	86	1.66	67.37	Gradient Boost (General Model)	11	0.888	11940	319.542	2930802	0.67	2718	379	42641	None	refined	d__Bacteria;p__Planctomycetota;c__Phycisphaerae;o__Phycisphaerales;f__SM1A02;g__UBA12014;s__UBA12014 sp029248335	GCA_029248335.1	95	d__Bacteria;p__Planctomycetota;c__Phycisphaerae;o__Phycisphaerales;f__SM1A02;g__UBA12014;s__UBA12014 sp029248335	98.89	0.953	N/A	N/A	N/A	N/A	N/A	N/A	ani_screen	classification based on ANI only	GCA_938084645.1, s__UBA12014 sp009936695, 95.0, 88.62, 0.666; GCA_002690755.1, s__UBA12014 sp002690755, 95.0, 88.34, 0.613; GCA_002683215.1, s__UBA12014 sp002683215, 95.0, 87.78, 0.528; GCA_002684855.1, s__UBA12014 sp002684855, 95.0, 84.28, 0.298	N/A	N/A	N/A	N/A
AGTU_10_bin_15_orig	46.42	1.35	44.18	Neural Network (Specific Model)	11	0.927	1460	190.073	1049927	0.56	1714	709	4285	None	not_refined	d__Bacteria;p__Cyanobacteriota;c__Cyanobacteriia;o__PCC-6307;f__Cyanobiaceae;g__Parasynechococcus;s__Parasynechococcus sp000012505	GCF_000012505.1	95	d__Bacteria;p__Cyanobacteriota;c__Cyanobacteriia;o__PCC-6307;f__Cyanobiaceae;g__Parasynechococcus;s__Parasynechococcus sp000012505	95.32	0.64	N/A	N/A	N/A	N/A	N/A	N/A	ani_screen	classification based on ANI only	GCA_003210515.1, s__Parasynechococcus sp003210515, 95.0, 94.22, 0.354; GCA_003210375.1, s__Parasynechococcus sp003210375, 95.0, 94.53, 0.471; GCA_003208835.1, s__Parasynechococcus sp003208835, 95.0, 94.63, 0.464; GCF_000153805.1, s__Parasynechococcus sp000153805, 95.0, 91.11, 0.406; GCA_016777265.1, s__Parasynechococcus sp016777265, 95.0, 94.42, 0.402; GCA_963990675.1, s__Parasynechococcus sp9639…	N/A	N/A	N/A	N/A
AGTU_10_bin_34_strict	92.83	0.88	96.41	Neural Network (Specific Model)	11	0.846	21716	354.471	7062776	0.52	5631	573	124331	None	refined	d__Bacteria;p__Planctomycetota;c__Planctomycetia;o__Pirellulales;f__Pirellulaceae;g__Rubripirellula;s__Rubripirellula sp964012125	GCA_964012125.1	95	d__Bacteria;p__Planctomycetota;c__Planctomycetia;o__Pirellulales;f__Pirellulaceae;g__Rubripirellula;s__Rubripirellula sp964012125	96.16	0.814	N/A	N/A	N/A	N/A	N/A	N/A	ani_screen	classification based on ANI only	GCA_938085445.1, s__Rubripirellula sp002690925, 95.0, 84.74, 0.388; GCA_003513555.1, s__Rubripirellula sp003513555, 95.0, 86.5, 0.479	N/A	N/A	N/A	N/A
AGTU_10_bin_35_permissive	88.7	3.31	85.38	Gradient Boost (General Model)	11	0.867	15320	339.511	4925576	0.7	4200	587	77058	None	not_refined	d__Bacteria;p__Planctomycetota;c__UBA1135;o__UBA1135;f__GCA-002686595;g__GCA-2862085;s__	N/A	N/A	N/A	N/A	N/A	GCA_938083085.1	95	d__Bacteria;p__Planctomycetota;c__UBA1135;o__UBA1135;f__GCA-002686595;g__GCA-2862085;s__GCA-2862085 sp938083085	90.15	0.706	d__Bacteria;p__Planctomycetota;c__UBA1135;o__UBA1135;f__GCA-002686595;g__GCA-2862085;s__	taxonomic classification defined by topology and ANI	classification based on placement in class-level tree	GCA_943787795.1, s__GCA-2862085 sp905480285, 95.0, 87.9, 0.564; GCA_029248265.1, s__GCA-2862085 sp029248265, 95.0, 86.42, 0.375; GCA_016779205.1, s__GCA-2862085 sp016779205, 95.0, 85.62, 0.438; GCA_938075305.1, s__GCA-2862085 sp938075305, 95.0, 85.53, 0.423	81.47	11	0.99365	Genome not assigned to closest species as it falls outside its pre-defined ANI radius
AGTU_10_bin_36_strict	86.1	3.57	83.01	Gradient Boost (General Model)	11	0.866	12138	282.857	3218010	0.55	3290	457	137615	None	refined	d__Bacteria;p__Pseudomonadota;c__Gammaproteobacteria;o__Pseudomonadales;f__Halieaceae;g__Marimicrobium;s__Marimicrobium sp024224435	GCA_024224435.1	95	d__Bacteria;p__Pseudomonadota;c__Gammaproteobacteria;o__Pseudomonadales;f__Halieaceae;g__Marimicrobium;s__Marimicrobium sp024224435	98.78	0.679	N/A	N/A	N/A	N/A	N/A	N/A	ani_screen	classification based on ANI only	GCA_905480565.1, s__Marimicrobium sp905480565, 95.0, 87.6, 0.474; GCF_026262645.1, s__Marimicrobium litorale, 95.0, 90.62, 0.769	N/A	N/A	N/A	N/A
AGTU_10_bin_37_permissive	89.2	2.72	81.23	Gradient Boost (General Model)	11	0.87	6657	265.861	2119815	0.44	2315	496	23904	None	not_refined	d__Bacteria;p__Pseudomonadota;c__Gammaproteobacteria;o__Pseudomonadales;f__Porticoccaceae;g__HTCC2207;s__HTCC2207 sp002685195	GCA_002685195.1	95	d__Bacteria;p__Pseudomonadota;c__Gammaproteobacteria;o__Pseudomonadales;f__Porticoccaceae;g__HTCC2207;s__HTCC2207 sp002685195	96.96	0.732	N/A	N/A	N/A	N/A	N/A	N/A	ani_screen	classification based on ANI only	GCA_004211905.1, s__HTCC2207 sp004211905, 95.0, 92.52, 0.735	N/A	N/A	N/A	N/A
AGTU_10_bin_4_strict	79.87	5.18	88.86	Neural Network (Specific Model)	11	0.9	9458	291.214	4180256	0.53	4314	763	61729	None	not_refined	d__Bacteria;p__Pseudomonadota;c__Gammaproteobacteria;o__Pseudomonadales;f__Halieaceae;g__Halioglobus;s__Halioglobus marinus	GCF_026262685.1	95	d__Bacteria;p__Pseudomonadota;c__Gammaproteobacteria;o__Pseudomonadales;f__Halieaceae;g__Halioglobus;s__Halioglobus marinus	97.77	0.802	N/A	N/A	N/A	N/A	N/A	N/A	ani_screen	classification based on ANI only	N/A	N/A	N/A	N/A	N/A
AGTU_10_bin_8_orig	55.71	4.45	56.81	Gradient Boost (General Model)	11	0.904	1722	210.347	1272338	0.51	1826	761	5632	None	not_refined	d__Bacteria;p__Pseudomonadota;c__Alphaproteobacteria;o__Puniceispirillales;f__Puniceispirillaceae;g__UBA3439;s__UBA3439 sp017859295	GCA_017859295.1	95	d__Bacteria;p__Pseudomonadota;c__Alphaproteobacteria;o__Puniceispirillales;f__Puniceispirillaceae;g__UBA3439;s__UBA3439 sp017859295	97.25	0.738	N/A	N/A	N/A	N/A	N/A	N/A	ani_screen	classification based on ANI only	GCA_913064995.1, s__UBA3439 sp913064995, 95.0, 93.88, 0.561; GCA_016778825.1, s__UBA3439 sp016778825, 95.0, 93.85, 0.47; GCA_905182545.1, s__UBA3439 sp905182545, 95.0, 93.71, 0.657; GCA_943787735.1, s__UBA3439 sp002378605, 95.0, 92.18, 0.586; GCA_028383305.1, s__UBA3439 sp028383305, 95.0, 94.4, 0.689; GCA_963926175.1, s__UBA3439 sp963926175, 95.0, 93.54, 0.692	N/A	N/A	N/A	N/A
AGTU_10_bin_9_strict	86.96	1.02	82.71	Gradient Boost (General Model)	11	0.877	8291	329.306	4614398	0.48	4100	819	38883	None	not_refined	d__Bacteria;p__Planctomycetota;c__Planctomycetia;o__Pirellulales;f__Pirellulaceae;g__Mariniblastus;s__Mariniblastus sp024225195	GCA_024225195.1	95	d__Bacteria;p__Planctomycetota;c__Planctomycetia;o__Pirellulales;f__Pirellulaceae;g__Mariniblastus;s__Mariniblastus sp024225195	99.57	0.973	N/A	N/A	N/A	N/A	N/A	N/A	ani_screen	classification based on ANI only	GCA_029251085.1, s__Mariniblastus sp029251085, 95.0, 94.49, 0.903	N/A	N/A	N/A	N/A
AGTU_101_bin_19_strict	95.07	0.08	84.81	Gradient Boost (General Model)	11	0.91	7993	266.96	1692948	0.74	1928	320	54254	None	not_refined	d__Bacteria;p__Actinomycetota;c__Nitriliruptoria;o__Nitriliruptorales;f__Nitriliruptoraceae;g__CSBr16-57R1;s__	N/A	N/A	N/A	N/A	N/A	GCA_913060655.1	95	d__Bacteria;p__Actinomycetota;c__Nitriliruptoria;o__Nitriliruptorales;f__Nitriliruptoraceae;g__CSBr16-57R1;s__CSBr16-57R1 sp913060655	89.6	0.626	d__Bacteria;p__Actinomycetota;c__Nitriliruptoria;o__Nitriliruptorales;f__Nitriliruptoraceae;g__CSBr16-57R1;s__	taxonomic classification defined by topology and ANI	classification based on placement in class-level tree	GCA_030835875.1, s__CSBr16-57R1 sp030835875, 95.0, 83.97, 0.261; GCA_018401275.1, s__CSBr16-57R1 sp018401275, 95.0, 83.9, 0.23	89.1	11	0.98153	Genome not assigned to closest species as it falls outside its pre-defined ANI radius
AGTU_101_bin_21_indper	96.7	0.14	96.82	Neural Network (Specific Model)	11	0.913	25523	302.318	2026790	0.53	2044	132	53486	None	refined	d__Bacteria;p__Pseudomonadota;c__Alphaproteobacteria;o__Puniceispirillales;f__Puniceispirillaceae;g__UBA3439;s__UBA3439 sp016780525	GCA_016780525.1	95	d__Bacteria;p__Pseudomonadota;c__Alphaproteobacteria;o__Puniceispirillales;f__Puniceispirillaceae;g__UBA3439;s__UBA3439 sp016780525	97.01	0.905	N/A	N/A	N/A	N/A	N/A	N/A	ani_screen	classification based on ANI only	N/A	N/A	N/A	N/A	N/A
AGTU_101_bin_5_indper	86.33	0.05	85.84	Gradient Boost (General Model)	11	0.946	15923	326.644	1463357	0.47	1417	169	41516	None	not_refined	d__Bacteria;p__Bacteroidota_A;c__Rhodothermia;o__Balneolales;f__Balneolaceae;g__UBA8296;s__UBA8296 sp027621355	GCA_027621355.1	95	d__Bacteria;p__Bacteroidota_A;c__Rhodothermia;o__Balneolales;f__Balneolaceae;g__UBA8296;s__UBA8296 sp027621355	96.55	0.862	N/A	N/A	N/A	N/A	N/A	N/A	ani_screen	classification based on ANI only	GCA_002338335.1, s__UBA8296 sp002338335, 95.0, 95.0, 0.808	N/A	N/A	N/A	N/A
AGTU_101_bin_64_orig	56.56	4.27	50.95	Gradient Boost (General Model)	11	0.956	1628	221.053	948145	0.44	1370	578	4807	None	not_refined	d__Bacteria;p__Bacteroidota;c__Bacteroidia;o__Flavobacteriales;f__Flavobacteriaceae;g__UBA3478;s__	N/A	N/A	N/A	N/A	N/A	GCA_913060705.1	95	d__Bacteria;p__Bacteroidota;c__Bacteroidia;o__Flavobacteriales;f__Flavobacteriaceae;g__UBA3478;s__UBA3478 sp913060705	94.18	0.735	d__Bacteria;p__Bacteroidota;c__Bacteroidia;o__Flavobacteriales;f__Flavobacteriaceae;g__UBA3478;s__	taxonomic classification defined by topology and ANI	classification based on placement in class-level tree	GCA_023264015.1, s__UBA3478 sp023264015, 95.0, 90.13, 0.241; GCA_023262185.1, s__UBA3478 sp023262185, 95.0, 89.96, 0.21; GCA_038134285.1, s__UBA3478 sp038134285, 95.0, 89.05, 0.194	39.63	11	0.99709	Genome not assigned to closest species as it falls outside its pre-defined ANI radius
AGTU_102_bin_20_orig	54.83	1.94	54.74	Gradient Boost (General Model)	11	0.948	1680	225.023	1158763	0.45	1633	688	5648	None	not_refined	d__Bacteria;p__Bacteroidota;c__Bacteroidia;o__Flavobacteriales;f__Schleiferiaceae;g__UBA10364;s__UBA10364 sp949487015	GCA_949487015.1	95	d__Bacteria;p__Bacteroidota;c__Bacteroidia;o__Flavobacteriales;f__Schleiferiaceae;g__UBA10364;s__UBA10364 sp949487015	98.24	0.709	N/A	N/A	N/A	N/A	N/A	N/A	ani_screen	classification based on ANI only	GCA_018402665.1, s__UBA10364 sp018402665, 95.0, 94.2, 0.578; GCA_038143125.1, s__UBA10364 sp038143125, 95.0, 94.44, 0.251; GCA_905478295.1, s__UBA10364 sp002387615, 95.0, 90.96, 0.467; GCA_028357285.1, s__UBA10364 sp028357285, 95.0, 93.55, 0.494	N/A	N/A	N/A	N/A
AGTU_102_bin_21_permissive	77.43	0.3	72.96	Gradient Boost (General Model)	11	0.945	6902	259.298	1598851	0.32	1946	362	25730	None	not_refined	d__Bacteria;p__Pseudomonadota;c__Alphaproteobacteria;o__Puniceispirillales;f__Marisalimonadaceae;g__Marisalimonas;s__Marisalimonas marina	GCA_038131365.1	95	d__Bacteria;p__Pseudomonadota;c__Alphaproteobacteria;o__Puniceispirillales;f__Marisalimonadaceae;g__Marisalimonas;s__Marisalimonas marina	98.44	0.882	N/A	N/A	N/A	N/A	N/A	N/A	ani_screen	classification based on ANI only	GCA_002691185.1, s__Marisalimonas sp002691185, 95.0, 91.1, 0.709	N/A	N/A	N/A	N/A
AGTU_103_bin_12_indstr	80.52	0.41	71.48	Neural Network (Specific Model)	11	0.943	7191	267.577	1179146	0.57	1389	229	22760	None	not_refined	d__Bacteria;p__Actinomycetota;c__Actinomycetes;o__Actinomycetales;f__Microbacteriaceae;g__Pontimonas;s__	N/A	N/A	N/A	N/A	N/A	N/A	N/A	N/A	N/A	N/A	d__Bacteria;p__Actinomycetota;c__Actinomycetes;o__Actinomycetales;f__Microbacteriaceae;g__Pontimonas;s__	taxonomic classification fully defined by topology	classification based on placement in class-level tree	N/A	72.95	11	0.94926	N/A
AGTU_103_bin_13_orig	82.6	2.75	72.04	Gradient Boost (General Model)	11	0.927	2337	224.764	1765084	0.57	2433	838	8493	None	not_refined	d__Bacteria;p__Pseudomonadota;c__Alphaproteobacteria;o__Rhodobacterales;f__Rhodobacteraceae;g__M30B80;s__M30B80 sp015693905	GCA_015693905.1	95	d__Bacteria;p__Pseudomonadota;c__Alphaproteobacteria;o__Rhodobacterales;f__Rhodobacteraceae;g__M30B80;s__M30B80 sp015693905	97.89	0.95	N/A	N/A	N/A	N/A	N/A	N/A	ani_screen	classification based on ANI only	GCA_015689775.1, s__M30B80 sp015689775, 95.0, 93.37, 0.723	N/A	N/A	N/A	N/A
AGTU_103_bin_19_permissive	87.94	3.13	81.48	Gradient Boost (General Model)	11	0.958	6953	317.342	2166452	0.55	2185	432	26868	None	not_refined	d__Bacteria;p__Bacteroidota;c__Bacteroidia;o__Flavobacteriales;f__Sanyastnellaceae;g__UA16;s__	N/A	N/A	N/A	N/A	N/A	N/A	N/A	N/A	N/A	N/A	d__Bacteria;p__Bacteroidota;c__Bacteroidia;o__Flavobacteriales;f__Sanyastnellaceae;g__UA16;s__	taxonomic classification fully defined by topology	classification based on placement in class-level tree	N/A	75.16	11	0.96937	N/A
AGTU_103_bin_27_orig	44.75	1.17	45.57	Neural Network (Specific Model)	11	0.924	1850	223.375	1052459	0.36	1455	592	7210	None	not_refined	d__Bacteria;p__Bacteroidota;c__Bacteroidia;o__Flavobacteriales;f__Flavobacteriaceae;g__Hel1-33-131;s__	N/A	N/A	N/A	N/A	N/A	N/A	N/A	N/A	N/A	N/A	d__Bacteria;p__Bacteroidota;c__Bacteroidia;o__Flavobacteriales;f__Flavobacteriaceae;g__Hel1-33-131;s__	taxonomic classification defined by topology and ANI	classification based on placement in class-level tree	GCA_943789035.1, s__Hel1-33-131 sp018608725, 95.0, 89.74, 0.336; GCA_030835325.1, s__Hel1-33-131 sp030835325, 95.0, 89.68, 0.236; GCA_943787365.1, s__Hel1-33-131 sp943787365, 95.0, 89.57, 0.275; GCA_018608765.1, s__Hel1-33-131 sp018608765, 95.0, 88.11, 0.166	36.48	11	0.98357	N/A
AGTU_103_bin_46_orig	76.22	0.06	67.61	Gradient Boost (General Model)	11	0.946	4807	276.375	1378210	0.4	1577	376	18142	None	not_refined	d__Bacteria;p__Bacteroidota;c__Bacteroidia;o__Flavobacteriales;f__Flavobacteriaceae;g__UBA7446;s__UBA7446 sp938092005	GCA_938092005.1	95	d__Bacteria;p__Bacteroidota;c__Bacteroidia;o__Flavobacteriales;f__Flavobacteriaceae;g__UBA7446;s__UBA7446 sp938092005	96.27	0.808	N/A	N/A	N/A	N/A	N/A	N/A	ani_screen	classification based on ANI only	N/A	N/A	N/A	N/A	N/A
AGTU_104_bin_10_permissive	84.47	0.02	78.16	Neural Network (Specific Model)	11	0.91	8748	313.585	1820711	0.52	1765	308	38947	None	not_refined	d__Archaea;p__Thermoplasmatota;c__Poseidoniia;o__Poseidoniales;f__Poseidoniaceae;g__MGIIa-L1;s__MGIIa-L1 sp029250305	GCA_029250305.1	95	d__Archaea;p__Thermoplasmatota;c__Poseidoniia;o__Poseidoniales;f__Poseidoniaceae;g__MGIIa-L1;s__MGIIa-L1 sp029250305	97.4	0.862	N/A	N/A	N/A	N/A	N/A	N/A	ani_screen	classification based on ANI only	GCA_943788655.1, s__MGIIa-L1 sp009887095, 95.0, 91.91, 0.851; GCA_000246735.1, s__MGIIa-L1 sp000246735, 95.0, 89.45, 0.785	N/A	N/A	N/A	N/A
AGTU_104_bin_11_permissive	83.47	0.76	82.36	Gradient Boost (General Model)	11	0.937	8642	291.864	1791564	0.38	1921	336	47148	None	not_refined	d__Bacteria;p__Pseudomonadota;c__Alphaproteobacteria;o__Caulobacterales;f__Maricaulaceae;g__Hellea;s__Hellea sp029250925	GCA_029250925.1	95	d__Bacteria;p__Pseudomonadota;c__Alphaproteobacteria;o__Caulobacterales;f__Maricaulaceae;g__Hellea;s__Hellea sp029250925	97.87	0.859	N/A	N/A	N/A	N/A	N/A	N/A	ani_screen	classification based on ANI only	GCA_018645985.1, s__Hellea sp018645985, 95.0, 91.86, 0.706	N/A	N/A	N/A	N/A
AGTU_104_bin_12_permissive	89.6	3.3	76.68	Gradient Boost (General Model)	11	0.881	6153	268.598	2001477	0.44	2191	480	30272	None	not_refined	d__Bacteria;p__Pseudomonadota;c__Gammaproteobacteria;o__Pseudomonadales;f__Porticoccaceae;g__HTCC2207;s__HTCC2207 sp002685195	GCA_002685195.1	95	d__Bacteria;p__Pseudomonadota;c__Gammaproteobacteria;o__Pseudomonadales;f__Porticoccaceae;g__HTCC2207;s__HTCC2207 sp002685195	96.11	0.681	N/A	N/A	N/A	N/A	N/A	N/A	ani_screen	classification based on ANI only	GCA_004211905.1, s__HTCC2207 sp004211905, 95.0, 91.89, 0.738	N/A	N/A	N/A	N/A
AGTU_104_bin_13_indper	93.02	0.26	78.18	Neural Network (Specific Model)	11	0.933	26928	334.044	1715546	0.33	1600	122	68812	None	refined	d__Bacteria;p__Bacteroidota;c__Bacteroidia;o__Flavobacteriales;f__Flavobacteriaceae;g__Hel1-33-131;s__Hel1-33-131 sp029253805	GCA_029253805.1	95	d__Bacteria;p__Bacteroidota;c__Bacteroidia;o__Flavobacteriales;f__Flavobacteriaceae;g__Hel1-33-131;s__Hel1-33-131 sp029253805	96.99	0.822	N/A	N/A	N/A	N/A	N/A	N/A	ani_screen	classification based on ANI only	GCA_018608705.1, s__Hel1-33-131 sp018608705, 95.0, 88.41, 0.765	N/A	N/A	N/A	N/A
AGTU_104_bin_14_orig	90.37	0.52	85.52	Neural Network (Specific Model)	11	0.951	8860	342.993	1879615	0.49	1740	293	41827	None	not_refined	d__Archaea;p__Thermoplasmatota;c__Poseidoniia;o__Poseidoniales;f__Poseidoniaceae;g__MGIIa-L1;s__MGIIa-L1 sp029250345	GCA_029250345.1	95	d__Archaea;p__Thermoplasmatota;c__Poseidoniia;o__Poseidoniales;f__Poseidoniaceae;g__MGIIa-L1;s__MGIIa-L1 sp029250345	98.89	0.916	N/A	N/A	N/A	N/A	N/A	N/A	ani_screen	classification based on ANI only	GCA_003602605.1, s__MGIIa-L1 sp003602605, 95.0, 88.72, 0.766; GCA_018701175.1, s__MGIIa-L1 sp018701175, 95.0, 90.47, 0.798; GCA_938075675.1, s__MGIIa-L1 sp938075675, 95.0, 90.41, 0.83	N/A	N/A	N/A	N/A
AGTU_104_bin_15_indper	99.42	0.11	93.92	Neural Network (Specific Model)	11	0.896	40823	304.337	2680098	0.52	2635	130	115438	None	refined	d__Bacteria;p__Pseudomonadota;c__Alphaproteobacteria;o__Rhodobacterales;f__Rhodobacteraceae;g__LGRT01;s__LGRT01 sp001642945	GCA_034423775.1	95	d__Bacteria;p__Pseudomonadota;c__Alphaproteobacteria;o__Rhodobacterales;f__Rhodobacteraceae;g__LGRT01;s__LGRT01 sp001642945	99.54	0.995	N/A	N/A	N/A	N/A	N/A	N/A	ani_screen	classification based on ANI only	GCA_039640495.1, s__LGRT01 sp016778765, 95.0, 93.93, 0.938	N/A	N/A	N/A	N/A
AGTU_104_bin_17_strict	100	0.04	92.07	Gradient Boost (General Model)	11	0.944	65593	342.246	1673243	0.35	1542	52	152479	None	refined	d__Bacteria;p__Bacteroidota;c__Bacteroidia;o__Flavobacteriales;f__UBA7312;g__GCA-2862585;s__GCA-2862585 sp002862585	GCA_002862585.1	95	d__Bacteria;p__Bacteroidota;c__Bacteroidia;o__Flavobacteriales;f__UBA7312;g__GCA-2862585;s__GCA-2862585 sp002862585	97.01	0.772	N/A	N/A	N/A	N/A	N/A	N/A	ani_screen	classification based on ANI only	GCA_016779935.1, s__GCA-2862585 sp016779935, 95.0, 87.62, 0.707	N/A	N/A	N/A	N/A
AGTU_104_bin_21_permissive	97.09	0.03	93.66	Neural Network (Specific Model)	11	0.956	65797	321.791	1676944	0.3	1664	47	248233	None	refined	d__Bacteria;p__Bacteroidota;c__Bacteroidia;o__Flavobacteriales;f__Flavobacteriaceae;g__MAG-121220-bin8;s__	N/A	N/A	N/A	N/A	N/A	GCA_902510655.1	95	d__Bacteria;p__Bacteroidota;c__Bacteroidia;o__Flavobacteriales;f__Flavobacteriaceae;g__MAG-121220-bin8;s__MAG-121220-bin8 sp902510655	92.59	0.714	d__Bacteria;p__Bacteroidota;c__Bacteroidia;o__Flavobacteriales;f__Flavobacteriaceae;g__MAG-121220-bin8;s__	taxonomic classification defined by topology and ANI	classification based on placement in class-level tree	GCA_905479415.1, s__MAG-121220-bin8 sp905479415, 95.0, 91.77, 0.822; GCA_943789295.1, s__MAG-121220-bin8 sp002700465, 95.0, 89.2, 0.711; GCA_018662905.1, s__MAG-121220-bin8 sp018662905, 95.0, 86.7, 0.565; GCA_949372825.1, s__MAG-121220-bin8 sp949372825, 95.56, 85.37, 0.544; GCA_905182765.1, s__MAG-121220-bin8 sp905182765, 95.0, 84.65, 0.553; GCA_943840765.1, s__MAG-121220-bin8 sp943840765, 95.0, …	91.64	11	0.9943	Genome not assigned to closest species as it falls outside its pre-defined ANI radius
AGTU_104_bin_23_orig	65.3	4.29	57.54	Neural Network (Specific Model)	11	0.945	1843	211.474	808070	0.35	1208	454	6383	None	not_refined	d__Bacteria;p__Pseudomonadota;c__Gammaproteobacteria;o__Burkholderiales;f__Methylophilaceae;g__BACL14;s__BACL14 sp905181685	GCA_905181685.1	95	d__Bacteria;p__Pseudomonadota;c__Gammaproteobacteria;o__Burkholderiales;f__Methylophilaceae;g__BACL14;s__BACL14 sp905181685	96.05	0.54	N/A	N/A	N/A	N/A	N/A	N/A	ani_screen	classification based on ANI only	GCA_019823025.1, s__BACL14 sp019823025, 95.0, 95.32, 0.796; GCA_028355955.1, s__BACL14 sp028355955, 95.0, 90.51, 0.386	N/A	N/A	N/A	N/A
AGTU_104_bin_24_indper	79.42	2.84	65.51	Gradient Boost (General Model)	11	0.952	4548	278.35	1458877	0.44	1668	424	25747	None	not_refined	d__Bacteria;p__Bacteroidota;c__Bacteroidia;o__Flavobacteriales;f__Schleiferiaceae;g__UBA10364;s__UBA10364 sp029248145	GCA_029248145.1	95	d__Bacteria;p__Bacteroidota;c__Bacteroidia;o__Flavobacteriales;f__Schleiferiaceae;g__UBA10364;s__UBA10364 sp029248145	97.73	0.651	N/A	N/A	N/A	N/A	N/A	N/A	ani_screen	classification based on ANI only	GCA_949487015.1, s__UBA10364 sp949487015, 95.0, 87.86, 0.437; GCA_905478295.1, s__UBA10364 sp002387615, 95.0, 90.12, 0.706; GCA_028357285.1, s__UBA10364 sp028357285, 95.0, 88.23, 0.522	N/A	N/A	N/A	N/A
AGTU_104_bin_3_indstr	90.14	0.1	82.62	Neural Network (Specific Model)	11	0.915	10943	288.996	1915435	0.33	2026	251	48063	None	not_refined	d__Bacteria;p__Bacteroidota;c__Bacteroidia;o__Flavobacteriales;f__Flavobacteriaceae;g__Winogradskyella;s__Winogradskyella sp905480385	GCF_905480385.1	95	d__Bacteria;p__Bacteroidota;c__Bacteroidia;o__Flavobacteriales;f__Flavobacteriaceae;g__Winogradskyella;s__Winogradskyella sp905480385	97.3	0.884	N/A	N/A	N/A	N/A	N/A	N/A	ani_screen	classification based on ANI only	N/A	N/A	N/A	N/A	N/A
AGTU_104_bin_30_indstr	84.61	0.3	85.75	Gradient Boost (General Model)	11	0.926	13156	352.518	3405810	0.5	2988	402	44596	None	not_refined	d__Bacteria;p__Verrucomicrobiota;c__Verrucomicrobiia;o__Verrucomicrobiales;f__Akkermansiaceae;g__SW10;s__SW10 sp022424905	GCA_022424905.1	95	d__Bacteria;p__Verrucomicrobiota;c__Verrucomicrobiia;o__Verrucomicrobiales;f__Akkermansiaceae;g__SW10;s__SW10 sp022424905	97.53	0.854	N/A	N/A	N/A	N/A	N/A	N/A	ani_screen	classification based on ANI only	GCA_002420315.1, s__SW10 sp002420315, 95.0, 86.94, 0.528; GCA_002323895.1, s__SW10 sp002323895, 95.0, 91.52, 0.731; GCA_949372665.1, s__SW10 sp905181965, 95.0, 93.23, 0.823; GCA_949373085.1, s__SW10 sp949373085, 95.0, 88.59, 0.556; GCA_029242935.1, s__SW10 sp029242935, 95.0, 87.63, 0.536	N/A	N/A	N/A	N/A
AGTU_104_bin_41_strict	93	0.01	85.62	Gradient Boost (General Model)	11	0.955	38978	293.88	1556322	0.49	1694	73	109719	None	refined	d__Bacteria;p__Pseudomonadota;c__Gammaproteobacteria;o__Pseudomonadales;f__Litorivicinaceae;g__HIMB30;s__	N/A	N/A	N/A	N/A	N/A	N/A	N/A	N/A	N/A	N/A	d__Bacteria;p__Pseudomonadota;c__Gammaproteobacteria;o__Pseudomonadales;f__Litorivicinaceae;g__HIMB30;s__	taxonomic classification defined by topology and ANI	classification based on placement in class-level tree	GCA_008087055.1, s__HIMB30 sp008087055, 95.0, 80.69, 0.19	91.84	11	0.96242	N/A
AGTU_104_bin_46_indper	54.77	0.07	47.81	Neural Network (Specific Model)	11	0.939	2752	247.969	971687	0.29	1229	401	13097	None	not_refined	d__Bacteria;p__Bacteroidota;c__Bacteroidia;o__Flavobacteriales;f__Flavobacteriaceae;g__SGZJ01;s__SGZJ01 sp902515565	GCA_902515565.1	95	d__Bacteria;p__Bacteroidota;c__Bacteroidia;o__Flavobacteriales;f__Flavobacteriaceae;g__SGZJ01;s__SGZJ01 sp902515565	96.31	0.638	N/A	N/A	N/A	N/A	N/A	N/A	ani_screen	classification based on ANI only	GCA_018674025.1, s__SGZJ01 sp018674025, 95.0, 95.55, 0.719; GCA_016777305.1, s__SGZJ01 sp016777305, 95.0, 91.11, 0.415; GCA_004213995.1, s__SGZJ01 sp004213995, 95.0, 90.4, 0.534	N/A	N/A	N/A	N/A
AGTU_104_bin_5_strict	94.07	0.04	86.95	Gradient Boost (General Model)	11	0.827	67389	338.672	2741691	0.36	2233	84	359730	None	refined	d__Bacteria;p__Bacteroidota;c__Bacteroidia;o__Chitinophagales;f__Saprospiraceae;g__UBA1994;s__UBA1994 sp002335865	GCA_002335865.1	95	d__Bacteria;p__Bacteroidota;c__Bacteroidia;o__Chitinophagales;f__Saprospiraceae;g__UBA1994;s__UBA1994 sp002335865	98	0.953	N/A	N/A	N/A	N/A	N/A	N/A	ani_screen	classification based on ANI only	N/A	N/A	N/A	N/A	N/A
AGTU_104_bin_51_indstr	65.18	0.18	52.45	Gradient Boost (General Model)	11	0.927	7913	276.208	1097421	0.37	1230	228	44068	None	not_refined	d__Bacteria;p__Pseudomonadota;c__Alphaproteobacteria;o__Rhodobacterales;f__Rhodobacteraceae;g__Amylibacter;s__Amylibacter sp000153745	GCA_000153745.1	95	d__Bacteria;p__Pseudomonadota;c__Alphaproteobacteria;o__Rhodobacterales;f__Rhodobacteraceae;g__Amylibacter;s__Amylibacter sp000153745	96.71	0.95	N/A	N/A	N/A	N/A	N/A	N/A	ani_screen	classification based on ANI only	N/A	N/A	N/A	N/A	N/A
AGTU_104_bin_53_indper	71.2	0.96	75.73	Neural Network (Specific Model)	11	0.91	27380	324.07	1922761	0.31	1802	113	159216	None	not_refined	d__Bacteria;p__Bacteroidota;c__Bacteroidia;o__Flavobacteriales;f__Flavobacteriaceae;g__GCA-002733185;s__GCA-002733185 sp002713705	GCA_002713705.1	95	d__Bacteria;p__Bacteroidota;c__Bacteroidia;o__Flavobacteriales;f__Flavobacteriaceae;g__GCA-002733185;s__GCA-002733185 sp002713705	98.37	0.949	N/A	N/A	N/A	N/A	N/A	N/A	ani_screen	classification based on ANI only	GCA_913061205.1, s__GCA-002733185 sp913061205, 95.0, 93.89, 0.83; GCA_018669795.1, s__GCA-002733185 sp018669795, 95.0, 90.62, 0.712; GCA_029268635.1, s__GCA-002733185 sp029268635, 95.0, 88.19, 0.585	N/A	N/A	N/A	N/A
AGTU_104_bin_56_permissive	87.52	3.27	80.67	Gradient Boost (General Model)	11	0.933	6991	314.091	1762975	0.45	1750	367	26705	None	not_refined	d__Archaea;p__Thermoplasmatota;c__Poseidoniia;o__Poseidoniales;f__Poseidoniaceae;g__MGIIa-L2;s__	N/A	N/A	N/A	N/A	N/A	GCA_018666575.1	95	d__Archaea;p__Thermoplasmatota;c__Poseidoniia;o__Poseidoniales;f__Poseidoniaceae;g__MGIIa-L2;s__MGIIa-L2 sp018666575	92.07	0.759	d__Archaea;p__Thermoplasmatota;c__Poseidoniia;o__Poseidoniales;f__Poseidoniaceae;g__MGIIa-L2;s__	taxonomic classification defined by topology and ANI	N/A	GCA_963968475.1, s__MGIIa-L2 sp963968475, 95.0, 86.51, 0.413; GCA_937892665.1, s__MGIIa-L2 sp937892665, 95.0, 85.65, 0.264; GCA_016777125.1, s__MGIIa-L2 sp016777125, 95.0, 85.36, 0.409; GCA_009887135.1, s__MGIIa-L2 sp009887135, 95.0, 85.32, 0.336; GCA_018645535.1, s__MGIIa-L2 sp018645535, 95.0, 85.08, 0.307; GCA_003602665.1, s__MGIIa-L2 sp003602665, 95.0, 84.42, 0.3; GCA_022425185.1, s__MGIIa-L2 …	70.01	11	0.99611	Genome not assigned to closest species as it falls outside its pre-defined ANI radius
AGTU_104_bin_61_strict	77.33	0.97	80.62	Gradient Boost (General Model)	11	0.934	14212	310.301	1832893	0.53	1843	221	50551	None	refined	d__Bacteria;p__Pseudomonadota;c__Gammaproteobacteria;o__Pseudomonadales;f__Halieaceae;g__Luminiphilus;s__	N/A	N/A	N/A	N/A	N/A	GCA_029251065.1	95	d__Bacteria;p__Pseudomonadota;c__Gammaproteobacteria;o__Pseudomonadales;f__Halieaceae;g__Luminiphilus;s__Luminiphilus sp029251065	91.65	0.664	d__Bacteria;p__Pseudomonadota;c__Gammaproteobacteria;o__Pseudomonadales;f__Halieaceae;g__Luminiphilus;s__	taxonomic classification defined by topology and ANI	classification based on placement in class-level tree	GCA_943789245.1, s__Luminiphilus sp002390485, 95.0, 91.23, 0.881; GCA_018666295.1, s__Luminiphilus sp018666295, 95.0, 90.88, 0.752	74.32	11	0.9975	Genome not assigned to closest species as it falls outside its pre-defined ANI radius
AGTU_104_bin_62_indper	77.96	1.78	77.89	Gradient Boost (General Model)	11	0.958	6092	290.358	1396040	0.3	1539	304	26761	None	not_refined	d__Bacteria;p__Bacteroidota;c__Bacteroidia;o__Flavobacteriales;f__BACL11;g__GCA-2683775;s__GCA-2683775 sp002683775	GCA_002683775.1	95	d__Bacteria;p__Bacteroidota;c__Bacteroidia;o__Flavobacteriales;f__BACL11;g__GCA-2683775;s__GCA-2683775 sp002683775	95.43	0.707	N/A	N/A	N/A	N/A	N/A	N/A	ani_screen	classification based on ANI only	GCA_018652335.1, s__GCA-2683775 sp018652335, 95.0, 94.93, 0.776	N/A	N/A	N/A	N/A
AGTU_104_bin_9_orig	60.38	5.02	60.18	Gradient Boost (General Model)	11	0.905	1657	211.725	1181693	0.51	1687	723	5417	None	not_refined	d__Bacteria;p__Pseudomonadota;c__Alphaproteobacteria;o__Puniceispirillales;f__Puniceispirillaceae;g__UBA3439;s__UBA3439 sp017859295	GCA_017859295.1	95	d__Bacteria;p__Pseudomonadota;c__Alphaproteobacteria;o__Puniceispirillales;f__Puniceispirillaceae;g__UBA3439;s__UBA3439 sp017859295	95.92	0.718	N/A	N/A	N/A	N/A	N/A	N/A	ani_screen	classification based on ANI only	GCA_913064995.1, s__UBA3439 sp913064995, 95.0, 93.88, 0.567; GCA_016778825.1, s__UBA3439 sp016778825, 95.0, 93.84, 0.405; GCA_905182545.1, s__UBA3439 sp905182545, 95.0, 93.57, 0.651; GCA_943787735.1, s__UBA3439 sp002378605, 95.0, 91.62, 0.536; GCA_028383305.1, s__UBA3439 sp028383305, 95.0, 94.06, 0.67; GCA_963926175.1, s__UBA3439 sp963926175, 95.0, 93.12, 0.682	N/A	N/A	N/A	N/A
AGTU_105_bin_11_indper	66.03	2.06	59.04	Gradient Boost (General Model)	11	0.912	2762	225.057	1464225	0.56	1984	612	11829	None	not_refined	d__Bacteria;p__Pseudomonadota;c__Alphaproteobacteria;o__Rhodobacterales;f__Rhodobacteraceae;g__M30B80;s__M30B80 sp015693905	GCA_015693905.1	95	d__Bacteria;p__Pseudomonadota;c__Alphaproteobacteria;o__Rhodobacterales;f__Rhodobacteraceae;g__M30B80;s__M30B80 sp015693905	96.85	0.863	N/A	N/A	N/A	N/A	N/A	N/A	ani_screen	classification based on ANI only	GCA_015689775.1, s__M30B80 sp015689775, 95.0, 93.5, 0.774	N/A	N/A	N/A	N/A
AGTU_105_bin_18_strict	86.83	1.64	80.68	Gradient Boost (General Model)	11	0.908	10924	252.184	1010642	0.32	1218	157	53222	None	refined	d__Bacteria;p__Actinomycetota;c__Acidimicrobiia;o__Actinomarinales;f__Actinomarinaceae;g__Actinomarina;s__	N/A	N/A	N/A	N/A	N/A	GCA_038142145.1	95	d__Bacteria;p__Actinomycetota;c__Acidimicrobiia;o__Actinomarinales;f__Actinomarinaceae;g__Actinomarina;s__Actinomarina sp038142145	94.93	0.749	d__Bacteria;p__Actinomycetota;c__Acidimicrobiia;o__Actinomarinales;f__Actinomarinaceae;g__Actinomarina;s__	taxonomic classification defined by topology and ANI	classification based on placement in class-level tree	N/A	64.14	11	0.98699	Genome not assigned to closest species as it falls outside its pre-defined ANI radius
AGTU_105_bin_30_indstr	53.93	2.25	49.07	Neural Network (Specific Model)	11	0.944	2328	226.943	748806	0.55	1042	352	21452	None	not_refined	d__Bacteria;p__Actinomycetota;c__Actinomycetes;o__Actinomycetales;f__Microbacteriaceae;g__Aquiluna;s__Aquiluna sp016780945	GCA_016780945.1	95	d__Bacteria;p__Actinomycetota;c__Actinomycetes;o__Actinomycetales;f__Microbacteriaceae;g__Aquiluna;s__Aquiluna sp016780945	95.78	0.625	N/A	N/A	N/A	N/A	N/A	N/A	ani_screen	classification based on ANI only	GCA_040262185.1, s__Aquiluna sp040262185, 95.0, 90.89, 0.287; GCA_028095925.1, s__Aquiluna sp028095925, 95.0, 93.51, 0.567; GCA_028144365.1, s__Aquiluna sp028144365, 95.0, 93.81, 0.398	N/A	N/A	N/A	N/A
AGTU_105_bin_33_permissive	93.43	0.09	93.57	Gradient Boost (General Model)	11	0.92	17156	291.772	1079252	0.34	1138	114	49306	None	refined	d__Bacteria;p__Pseudomonadota;c__Alphaproteobacteria;o__Rickettsiales;f__Midichloriaceae;g__;s__	N/A	N/A	N/A	N/A	N/A	N/A	N/A	N/A	N/A	N/A	d__Bacteria;p__Pseudomonadota;c__Alphaproteobacteria;o__Rickettsiales;f__Midichloriaceae;g__;s__	taxonomic classification fully defined by topology	classification based on placement in class-level tree	N/A	84.61	11	0.80109	N/A
AGTU_105_bin_4_strict	98.47	0.03	99.99	Neural Network (Specific Model)	11	0.945	115711	282.115	1162403	0.3	1303	36	372444	None	refined	d__Bacteria;p__Pseudomonadota;c__Alphaproteobacteria;o__Pelagibacterales;f__Pelagibacteraceae;g__HIMB114;s__	N/A	N/A	N/A	N/A	N/A	N/A	N/A	N/A	N/A	N/A	d__Bacteria;p__Pseudomonadota;c__Alphaproteobacteria;o__Pelagibacterales;f__Pelagibacteraceae;g__HIMB114;s__	taxonomic classification defined by topology and ANI	classification based on placement in class-level tree	GCA_022763425.1, s__HIMB114 sp022763425, 95.0, 81.52, 0.297; GCA_000163555.2, s__HIMB114 sp000163555, 95.0, 81.11, 0.275; GCA_038110645.1, s__HIMB114 sp038110645, 95.0, 80.56, 0.207; GCA_002171085.1, s__HIMB114 sp002171085, 95.0, 80.37, 0.225; GCA_038133865.1, s__HIMB114 sp038133865, 95.0, 80.33, 0.252	85.76	11	0.92914	N/A
AGTU_105_bin_46_indstr	67.78	1.27	65.27	Gradient Boost (General Model)	11	0.95	3828	231.986	794608	0.32	1090	251	19781	None	not_refined	d__Bacteria;p__Pseudomonadota;c__Gammaproteobacteria;o__GCA-002705445;f__GCA-002716945;g__CACLCV01;s__	N/A	N/A	N/A	N/A	N/A	GCA_016779485.1	95	d__Bacteria;p__Pseudomonadota;c__Gammaproteobacteria;o__GCA-002705445;f__GCA-002716945;g__CACLCV01;s__CACLCV01 sp016779485	94.5	0.729	d__Bacteria;p__Pseudomonadota;c__Gammaproteobacteria;o__GCA-002705445;f__GCA-002716945;g__CACLCV01;s__	taxonomic classification defined by topology and ANI	classification based on placement in class-level tree	GCA_029979505.1, s__CACLCV01 sp029979505, 95.0, 86.89, 0.333	56.61	11	0.99114	Genome not assigned to closest species as it falls outside its pre-defined ANI radius
AGTU_105_bin_7_indper	98.25	0.59	89.49	Gradient Boost (General Model)	11	0.926	34635	319.055	2598503	0.59	2518	130	107953	None	refined	d__Bacteria;p__Pseudomonadota;c__Gammaproteobacteria;o__Pseudomonadales;f__Halieaceae;g__Luminiphilus;s__	N/A	N/A	N/A	N/A	N/A	N/A	N/A	N/A	N/A	N/A	d__Bacteria;p__Pseudomonadota;c__Gammaproteobacteria;o__Pseudomonadales;f__Halieaceae;g__Luminiphilus;s__	taxonomic classification defined by topology and ANI	classification based on placement in class-level tree	GCA_018222695.1, s__Luminiphilus sp018222695, 95.0, 89.93, 0.601; GCA_024638905.1, s__Luminiphilus sp024638905, 95.0, 89.65, 0.636; GCA_016778085.1, s__Luminiphilus sp016778085, 95.0, 89.13, 0.693; GCA_963999395.1, s__Luminiphilus sp963999395, 95.0, 89.12, 0.514; GCA_913052635.1, s__Luminiphilus sp913052635, 95.0, 87.33, 0.635; GCA_902520195.1, s__Luminiphilus sp902520195, 95.0, 86.92, 0.502; GCA…	92.1	11	0.99059	Genome not assigned to closest species as it falls outside its pre-defined ANI radius
AGTU_11_bin_11_strict	83.2	0.22	82.35	Gradient Boost (General Model)	11	0.959	29519	291.931	1143797	0.33	1256	74	114681	None	refined	d__Bacteria;p__Pseudomonadota;c__Gammaproteobacteria;o__SAR86;f__D2472;g__SCGC-AAA076-P13;s__SCGC-AAA076-P13 sp902515155	GCA_902515155.1	95	d__Bacteria;p__Pseudomonadota;c__Gammaproteobacteria;o__SAR86;f__D2472;g__SCGC-AAA076-P13;s__SCGC-AAA076-P13 sp902515155	96.58	0.809	N/A	N/A	N/A	N/A	N/A	N/A	ani_screen	classification based on ANI only	N/A	N/A	N/A	N/A	N/A
AGTU_11_bin_16_strict	79.06	4.36	80	Neural Network (Specific Model)	11	0.932	6089	237.264	1013846	0.3	1332	255	20516	None	not_refined	d__Bacteria;p__Pseudomonadota;c__Alphaproteobacteria;o__Pelagibacterales;f__Pelagibacteraceae;g__HIMB114;s__HIMB114 sp002171085	GCA_002171085.1	95	d__Bacteria;p__Pseudomonadota;c__Alphaproteobacteria;o__Pelagibacterales;f__Pelagibacteraceae;g__HIMB114;s__HIMB114 sp002171085	98.3	0.772	N/A	N/A	N/A	N/A	N/A	N/A	ani_screen	classification based on ANI only	GCA_000163555.2, s__HIMB114 sp000163555, 95.0, 93.5, 0.813; GCA_022763425.1, s__HIMB114 sp022763425, 95.0, 92.88, 0.679	N/A	N/A	N/A	N/A
AGTU_11_bin_21_permissive	62	0.79	61.67	Neural Network (Specific Model)	11	0.916	3317	213.404	1523512	0.61	2192	558	14686	None	not_refined	d__Bacteria;p__Cyanobacteriota;c__Cyanobacteriia;o__PCC-6307;f__Cyanobiaceae;g__Synechococcus_C;s__Synechococcus_C sp002172935	GCF_014279875.1	95	d__Bacteria;p__Cyanobacteriota;c__Cyanobacteriia;o__PCC-6307;f__Cyanobiaceae;g__Synechococcus_C;s__Synechococcus_C sp002172935	98.69	0.94	N/A	N/A	N/A	N/A	N/A	N/A	ani_screen	classification based on ANI only	GCF_000153285.1, s__Synechococcus_C sp000153285, 95.0, 89.5, 0.536; GCF_014279795.1, s__Synechococcus_C sp014279795, 95.0, 92.99, 0.815; GCA_000063505.1, s__Synechococcus_C sp000063505, 95.0, 89.57, 0.569	N/A	N/A	N/A	N/A
AGTU_11_bin_24_orig	97.73	1	99.57	Gradient Boost (General Model)	11	0.889	47345	333.872	2515256	0.56	2236	76	176935	None	not_refined	d__Bacteria;p__Pseudomonadota;c__Gammaproteobacteria;o__Pseudomonadales;f__Pseudohongiellaceae;g__UBA9145;s__UBA9145 sp038104835	GCA_038104835.1	95	d__Bacteria;p__Pseudomonadota;c__Gammaproteobacteria;o__Pseudomonadales;f__Pseudohongiellaceae;g__UBA9145;s__UBA9145 sp038104835	96.8	0.938	N/A	N/A	N/A	N/A	N/A	N/A	ani_screen	classification based on ANI only	N/A	N/A	N/A	N/A	N/A
AGTU_11_bin_40_orig	52.95	2.97	44.72	Gradient Boost (General Model)	11	0.907	1572	214.377	1609536	0.48	2277	1029	4903	None	not_refined	d__Bacteria;p__SAR324;c__SAR324;o__SAR324;f__NAC60-12;g__UBA1014;s__UBA1014 sp001469005	GCA_001469005.2	95	d__Bacteria;p__SAR324;c__SAR324;o__SAR324;f__NAC60-12;g__UBA1014;s__UBA1014 sp001469005	96.53	0.787	N/A	N/A	N/A	N/A	N/A	N/A	ani_screen	classification based on ANI only	N/A	N/A	N/A	N/A	N/A
AGTU_11_bin_46_strict	71.06	2.78	72.74	Gradient Boost (General Model)	11	0.938	5525	251.965	1412433	0.29	1758	345	37510	None	not_refined	d__Bacteria;p__Pseudomonadota;c__Alphaproteobacteria;o__HIMB59;f__GCA-002718135;g__AG-337-I02;s__AG-337-I02 sp902562275	GCA_902562275.1	95	d__Bacteria;p__Pseudomonadota;c__Alphaproteobacteria;o__HIMB59;f__GCA-002718135;g__AG-337-I02;s__AG-337-I02 sp902562275	97.46	0.733	N/A	N/A	N/A	N/A	N/A	N/A	ani_screen	classification based on ANI only	GCA_003282155.1, s__AG-337-I02 sp003282155, 95.0, 91.16, 0.594; GCA_902530685.1, s__AG-337-I02 sp902530685, 95.0, 89.73, 0.344; GCA_902585605.1, s__AG-337-I02 sp902585605, 95.0, 92.05, 0.56; GCA_902584805.1, s__AG-337-I02 sp902584805, 95.0, 92.77, 0.617; GCA_902597015.1, s__AG-337-I02 sp902597015, 95.0, 91.79, 0.577; GCA_902597795.1, s__AG-337-I02 sp902597795, 95.0, 92.26, 0.509; GCA_902588745.1,…	N/A	N/A	N/A	N/A
AGTU_11_bin_47_orig	72.19	1.41	72.26	Gradient Boost (General Model)	11	0.959	2230	224.363	993882	0.34	1420	470	11166	None	not_refined	d__Bacteria;p__Pseudomonadota;c__Alphaproteobacteria;o__Pelagibacterales;f__AG-422-B15;g__AG-422-B15;s__AG-422-B15 sp902517885	GCA_902517885.1	95	d__Bacteria;p__Pseudomonadota;c__Alphaproteobacteria;o__Pelagibacterales;f__AG-422-B15;g__AG-422-B15;s__AG-422-B15 sp902517885	97.11	0.802	N/A	N/A	N/A	N/A	N/A	N/A	ani_screen	classification based on ANI only	GCA_003211835.1, s__AG-422-B15 sp003211835, 95.0, 93.0, 0.55; GCA_003282485.1, s__AG-422-B15 sp003282485, 95.0, 95.64, 0.677; GCA_003282175.1, s__AG-422-B15 sp003282175, 95.0, 92.9, 0.615; GCA_902584215.1, s__AG-422-B15 sp902584215, 95.0, 92.63, 0.553; GCA_902524795.1, s__AG-422-B15 sp902524795, 95.0, 92.51, 0.552; GCA_902580665.1, s__AG-422-B15 sp902580665, 95.0, 91.52, 0.46; GCA_902523535.1, s_…	N/A	N/A	N/A	N/A
AGTU_11_bin_49_indstr	46.18	2.37	50.53	Neural Network (Specific Model)	11	0.936	4029	228.427	611886	0.3	839	189	20932	None	not_refined	d__Bacteria;p__Pseudomonadota;c__Alphaproteobacteria;o__Pelagibacterales;f__Pelagibacteraceae;g__Pelagibacter;s__Pelagibacter sp902584685	GCA_902584685.1	95	d__Bacteria;p__Pseudomonadota;c__Alphaproteobacteria;o__Pelagibacterales;f__Pelagibacteraceae;g__Pelagibacter;s__Pelagibacter sp902584685	97.3	0.579	N/A	N/A	N/A	N/A	N/A	N/A	ani_screen	classification based on ANI only	GCA_003213015.1, s__Pelagibacter sp003213015, 95.0, 92.59, 0.746; GCF_001180105.1, s__Pelagibacter ubique_K, 95.0, 93.25, 0.501; GCA_902599625.1, s__Pelagibacter sp902599625, 95.0, 93.71, 0.774; GCA_902631265.1, s__Pelagibacter sp902631265, 95.0, 92.77, 0.546; GCA_902586395.1, s__Pelagibacter sp902586395, 95.0, 92.61, 0.412; GCA_902610755.1, s__Pelagibacter sp902610755, 95.0, 93.94, 0.639; GCA_90…	N/A	N/A	N/A	N/A
AGTU_11_bin_56_indper	57.05	0.21	55.18	Gradient Boost (General Model)	11	0.937	3434	236.145	1333730	0.31	1767	456	27177	None	not_refined	d__Bacteria;p__Pseudomonadota;c__Alphaproteobacteria;o__Puniceispirillales;f__Marisalimonadaceae;g__Marisalimonas;s__Marisalimonas sp902548635	GCA_902548635.1	95.15	d__Bacteria;p__Pseudomonadota;c__Alphaproteobacteria;o__Puniceispirillales;f__Marisalimonadaceae;g__Marisalimonas;s__Marisalimonas sp902548635	98.17	0.824	N/A	N/A	N/A	N/A	N/A	N/A	ani_screen	classification based on ANI only	GCA_003282145.1, s__Marisalimonas sp003282145, 95.0, 95.32, 0.752; GCA_003278095.1, s__Marisalimonas sp003278095, 95.0, 96.06, 0.818; GCA_000421325.1, s__Marisalimonas sp000421325, 95.0, 89.1, 0.419; GCA_902533225.1, s__Marisalimonas sp902533225, 95.53, 96.46, 0.62; GCA_000384615.1, s__Marisalimonas sp000384615, 95.0, 94.87, 0.652; GCA_003282885.1, s__Marisalimonas sp003282885, 95.0, 93.55, 0.503…	N/A	N/A	N/A	N/A
AGTU_11_bin_59_indper	50.08	2.36	55	Neural Network (Specific Model)	11	0.951	2505	218.084	817205	0.3	1192	362	8922	None	not_refined	d__Bacteria;p__Pseudomonadota;c__Alphaproteobacteria;o__Pelagibacterales;f__Pelagibacteraceae;g__Pelagibacter;s__Pelagibacter sp902567045	GCA_902567045.1	95	d__Bacteria;p__Pseudomonadota;c__Alphaproteobacteria;o__Pelagibacterales;f__Pelagibacteraceae;g__Pelagibacter;s__Pelagibacter sp902567045	98.07	0.773	N/A	N/A	N/A	N/A	N/A	N/A	ani_screen	classification based on ANI only	GCA_902585265.1, s__Pelagibacter sp902585265, 95.0, 91.79, 0.384; GCA_003282205.1, s__Pelagibacter sp003282205, 95.0, 90.4, 0.459; GCA_902566315.1, s__Pelagibacter sp902566315, 95.0, 91.96, 0.438; GCA_902528135.1, s__Pelagibacter sp902528135, 95.0, 92.4, 0.5; GCA_902524635.1, s__Pelagibacter sp902524635, 95.0, 92.34, 0.434; GCA_902524115.1, s__Pelagibacter sp902524115, 95.0, 92.63, 0.531; GCA_902…	N/A	N/A	N/A	N/A
AGTU_11_bin_6_strict	83.17	4.81	75.77	Gradient Boost (General Model)	11	0.871	7324	270.954	2158078	0.53	2319	437	49981	None	not_refined	d__Bacteria;p__Pseudomonadota;c__Gammaproteobacteria;o__Pseudomonadales;f__Halieaceae;g__Luminiphilus;s__Luminiphilus sp002456975	GCA_002456975.1	95	d__Bacteria;p__Pseudomonadota;c__Gammaproteobacteria;o__Pseudomonadales;f__Halieaceae;g__Luminiphilus;s__Luminiphilus sp002456975	99.46	0.796	N/A	N/A	N/A	N/A	N/A	N/A	ani_screen	classification based on ANI only	N/A	N/A	N/A	N/A	N/A
AGTU_11_bin_65_indper	70.37	2.92	56.73	Gradient Boost (General Model)	11	0.947	2776	243.643	874706	0.42	1137	361	9762	None	not_refined	d__Bacteria;p__Bacteroidota;c__Bacteroidia;o__Flavobacteriales;f__Flavobacteriaceae;g__UBA7446;s__UBA7446 sp002862705	GCA_002862705.1	95	d__Bacteria;p__Bacteroidota;c__Bacteroidia;o__Flavobacteriales;f__Flavobacteriaceae;g__UBA7446;s__UBA7446 sp002862705	97.86	0.929	N/A	N/A	N/A	N/A	N/A	N/A	ani_screen	classification based on ANI only	GCA_038143535.1, s__UBA7446 sp038143535, 95.0, 95.31, 0.845; GCA_009886265.1, s__UBA7446 sp009886265, 95.0, 91.17, 0.672; GCA_002313325.1, s__UBA7446 sp002313325, 95.0, 93.02, 0.585	N/A	N/A	N/A	N/A
AGTU_12C_bin_20_orig	61.86	2.61	47.88	Gradient Boost (General Model)	11	0.92	1647	208.04	1512441	0.54	2236	913	16073	None	not_refined	d__Bacteria;p__Pseudomonadota;c__Alphaproteobacteria;o__Rhodobacterales;f__Rhodobacteraceae;g__JBDNBY01;s__JBDNBY01 sp039767595	GCA_039767595.1	95	d__Bacteria;p__Pseudomonadota;c__Alphaproteobacteria;o__Rhodobacterales;f__Rhodobacteraceae;g__JBDNBY01;s__JBDNBY01 sp039767595	97.56	0.742	N/A	N/A	N/A	N/A	N/A	N/A	ani_screen	classification based on ANI only	N/A	N/A	N/A	N/A	N/A
AGTU_12C_bin_37_indper	100	0.03	99.89	Neural Network (Specific Model)	11	0.916	143151	308.679	2648804	0.54	2624	63	378059	None	refined	d__Bacteria;p__Pseudomonadota;c__Alphaproteobacteria;o__Rhodobacterales;f__Rhodobacteraceae;g__Nereida;s__Nereida ignava	GCF_001049735.1	95	d__Bacteria;p__Pseudomonadota;c__Alphaproteobacteria;o__Rhodobacterales;f__Rhodobacteraceae;g__Nereida;s__Nereida ignava	99.6	0.892	N/A	N/A	N/A	N/A	N/A	N/A	ani_screen	classification based on ANI only	GCA_024640765.1, s__Nereida sp024640765, 95.0, 94.68, 0.896	N/A	N/A	N/A	N/A
AGTU_12C_bin_43_orig	93.47	0.54	85.46	Gradient Boost (General Model)	11	0.944	98310	329.722	2779133	0.65	2660	104	457677	None	refined	d__Bacteria;p__Pseudomonadota;c__Gammaproteobacteria;o__Pseudomonadales;f__Azotimanducaceae;g__Salivita;s__Salivita sp030828335	GCA_030828335.1	95	d__Bacteria;p__Pseudomonadota;c__Gammaproteobacteria;o__Pseudomonadales;f__Azotimanducaceae;g__Salivita;s__Salivita sp030828335	98.32	0.874	N/A	N/A	N/A	N/A	N/A	N/A	ani_screen	classification based on ANI only	GCA_016779385.1, s__Salivita sp016779385, 95.0, 89.2, 0.748; GCA_038153445.1, s__Salivita sp038153445, 95.0, 90.84, 0.797; GCA_038144425.1, s__Salivita marina, 95.0, 88.0, 0.749; GCA_009919975.1, s__Salivita sp009919975, 95.0, 89.56, 0.694; GCA_030433075.1, s__Salivita sp030433075, 95.0, 90.73, 0.796	N/A	N/A	N/A	N/A
AGTU_12C_bin_52_indper	56.22	1.76	56.6	Gradient Boost (General Model)	11	0.946	3071	274.155	1915400	0.38	2208	702	10857	None	not_refined	d__Bacteria;p__Bacteroidota;c__Bacteroidia;o__Chitinophagales;f__Saprospiraceae;g__CALAZP01;s__	N/A	N/A	N/A	N/A	N/A	N/A	N/A	N/A	N/A	N/A	d__Bacteria;p__Bacteroidota;c__Bacteroidia;o__Chitinophagales;f__Saprospiraceae;g__CALAZP01;s__	taxonomic novelty determined using RED	classification based on placement in class-level tree	N/A	43.33	11	0.9636	N/A
AGTU_13_bin_12_orig	63.76	8.42	57.63	Gradient Boost (General Model)	11	0.922	1500	206.169	1082210	0.46	1617	709	5122	None	not_refined	d__Bacteria;p__Pseudomonadota;c__Alphaproteobacteria;o__RS24;f__RS24;g__Micropelagos;s__Micropelagos sp002700915	GCA_003331985.1	95	d__Bacteria;p__Pseudomonadota;c__Alphaproteobacteria;o__RS24;f__RS24;g__Micropelagos;s__Micropelagos sp002700915	98.06	0.508	N/A	N/A	N/A	N/A	N/A	N/A	ani_screen	classification based on ANI only	GCA_002683515.1, s__Micropelagos sp002683515, 95.0, 94.22, 0.332; GCA_938091085.1, s__Micropelagos sp938091085, 95.0, 93.12, 0.502; GCA_002450335.1, s__Micropelagos sp002450335, 95.0, 95.32, 0.533	N/A	N/A	N/A	N/A
AGTU_13_bin_23_strict	89.43	0.31	78.75	Gradient Boost (General Model)	11	0.922	17557	298.024	2328570	0.58	2408	274	66373	None	refined	d__Bacteria;p__Pseudomonadota;c__Gammaproteobacteria;o__Pseudomonadales;f__Halieaceae;g__Luminiphilus;s__Luminiphilus sp016778085	GCA_016778085.1	95	d__Bacteria;p__Pseudomonadota;c__Gammaproteobacteria;o__Pseudomonadales;f__Halieaceae;g__Luminiphilus;s__Luminiphilus sp016778085	98.26	0.807	N/A	N/A	N/A	N/A	N/A	N/A	ani_screen	classification based on ANI only	GCA_024638905.1, s__Luminiphilus sp024638905, 95.0, 94.07, 0.743; GCA_913052635.1, s__Luminiphilus sp913052635, 95.0, 86.85, 0.533; GCA_018222695.1, s__Luminiphilus sp018222695, 95.0, 93.53, 0.674; GCA_963999395.1, s__Luminiphilus sp963999395, 95.0, 86.51, 0.366	N/A	N/A	N/A	N/A
AGTU_13_bin_27_indper	95.5	0.01	94.53	Gradient Boost (General Model)	11	0.962	48628	284.98	1310446	0.3	1481	55	171930	None	refined	d__Bacteria;p__Pseudomonadota;c__Alphaproteobacteria;o__TMED127;f__TMED127;g__MED-G10;s__MED-G10 sp002457065	GCA_002457065.1	95	d__Bacteria;p__Pseudomonadota;c__Alphaproteobacteria;o__TMED127;f__TMED127;g__MED-G10;s__MED-G10 sp002457065	99.72	0.947	N/A	N/A	N/A	N/A	N/A	N/A	ani_screen	classification based on ANI only	N/A	N/A	N/A	N/A	N/A
AGTU_13_bin_33_strict	93.34	5.29	85.04	Neural Network (Specific Model)	11	0.931	37121	301.583	1550076	0.42	1599	165	90137	None	refined	d__Bacteria;p__Bacteroidota;c__Bacteroidia;o__Flavobacteriales;f__Flavobacteriaceae;g__UBA7446;s__UBA7446 sp002862705	GCA_002862705.1	95	d__Bacteria;p__Bacteroidota;c__Bacteroidia;o__Flavobacteriales;f__Flavobacteriaceae;g__UBA7446;s__UBA7446 sp002862705	98.93	0.865	N/A	N/A	N/A	N/A	N/A	N/A	ani_screen	classification based on ANI only	GCA_024639165.1, s__UBA7446 sp024639165, 95.0, 85.33, 0.537; GCA_038143535.1, s__UBA7446 sp038143535, 95.0, 94.92, 0.82; GCA_002313325.1, s__UBA7446 sp002313325, 95.0, 92.39, 0.853; GCA_009886265.1, s__UBA7446 sp009886265, 95.0, 90.9, 0.767	N/A	N/A	N/A	N/A
AGTU_13_bin_7_permissive	88.54	0.63	81.07	Neural Network (Specific Model)	11	0.92	21589	317.13	1445652	0.4	1401	109	53510	None	refined	d__Bacteria;p__Bacteroidota;c__Bacteroidia;o__Flavobacteriales;f__Flavobacteriaceae;g__UBA724;s__UBA724 sp002430545	GCA_002430545.1	95	d__Bacteria;p__Bacteroidota;c__Bacteroidia;o__Flavobacteriales;f__Flavobacteriaceae;g__UBA724;s__UBA724 sp002430545	95.27	0.804	N/A	N/A	N/A	N/A	N/A	N/A	ani_screen	classification based on ANI only	GCA_964008075.1, s__UBA724 sp964008075, 95.0, 92.58, 0.709; GCA_902631125.1, s__UBA724 sp902631125, 95.0, 90.09, 0.543; GCA_902619855.1, s__UBA724 sp902619855, 95.0, 93.31, 0.622; GCA_902566635.1, s__UBA724 sp902566635, 95.0, 90.2, 0.592; GCA_902586905.1, s__UBA724 sp902586905, 95.0, 94.47, 0.742	N/A	N/A	N/A	N/A
AGTU_13_bin_9_permissive	85.93	0.44	77.92	Neural Network (Specific Model)	11	0.937	16344	304.057	1268009	0.42	1306	150	65237	None	refined	d__Bacteria;p__Bacteroidota;c__Bacteroidia;o__Flavobacteriales;f__Flavobacteriaceae;g__UBA7446;s__UBA7446 sp009886265	GCA_009886265.1	95	d__Bacteria;p__Bacteroidota;c__Bacteroidia;o__Flavobacteriales;f__Flavobacteriaceae;g__UBA7446;s__UBA7446 sp009886265	95.23	0.828	N/A	N/A	N/A	N/A	N/A	N/A	ani_screen	classification based on ANI only	GCA_024639165.1, s__UBA7446 sp024639165, 95.0, 86.79, 0.628; GCA_038143535.1, s__UBA7446 sp038143535, 95.0, 90.68, 0.782; GCA_002862645.1, s__UBA7446 sp002862645, 95.0, 86.31, 0.533; GCA_002862705.1, s__UBA7446 sp002862705, 95.0, 92.13, 0.822; GCA_002313325.1, s__UBA7446 sp002313325, 95.0, 89.53, 0.664	N/A	N/A	N/A	N/A
AGTU_14_bin_11_orig	49.5	1.36	50.01	Neural Network (Specific Model)	11	0.958	2356	217.057	523426	0.31	773	222	9473	None	not_refined	d__Bacteria;p__Pseudomonadota;c__Alphaproteobacteria;o__Pelagibacterales;f__Pelagibacteraceae;g__HIMB114;s__HIMB114 sp008638005	GCA_032681305.1	95	d__Bacteria;p__Pseudomonadota;c__Alphaproteobacteria;o__Pelagibacterales;f__Pelagibacteraceae;g__HIMB114;s__HIMB114 sp008638005	97.65	0.909	N/A	N/A	N/A	N/A	N/A	N/A	ani_screen	classification based on ANI only	N/A	N/A	N/A	N/A	N/A
AGTU_14_bin_18_strict	100	0.02	98.55	Gradient Boost (General Model)	11	0.913	482464	327.026	2493206	0.4	2324	11	496378	None	refined	d__Bacteria;p__Bacteroidota;c__Bacteroidia;o__NS11-12g;f__UBA9320;g__UBA9320;s__UBA9320 sp018700895	GCA_018700895.1	95	d__Bacteria;p__Bacteroidota;c__Bacteroidia;o__NS11-12g;f__UBA9320;g__UBA9320;s__UBA9320 sp018700895	99.26	0.968	N/A	N/A	N/A	N/A	N/A	N/A	ani_screen	classification based on ANI only	N/A	N/A	N/A	N/A	N/A
AGTU_15_bin_14_strict	92.35	0.09	83.89	Gradient Boost (General Model)	11	0.958	17901	317.847	1567647	0.3	1578	183	105643	None	refined	d__Bacteria;p__Bacteroidota;c__Bacteroidia;o__Flavobacteriales;f__BACL11;g__GCA-002715885;s__GCA-002715885 sp002689735	GCA_002689735.1	95	d__Bacteria;p__Bacteroidota;c__Bacteroidia;o__Flavobacteriales;f__BACL11;g__GCA-002715885;s__GCA-002715885 sp002689735	97.78	0.8	N/A	N/A	N/A	N/A	N/A	N/A	ani_screen	classification based on ANI only	GCA_938073745.1, s__GCA-002715885 sp938073745, 95.0, 90.37, 0.788; GCA_028122735.1, s__GCA-002715885 sp028122735, 95.0, 90.8, 0.755	N/A	N/A	N/A	N/A
AGTU_15_bin_18_orig	49.78	2.12	46.12	Gradient Boost (General Model)	11	0.923	1513	193.303	1062583	0.62	1698	687	5677	None	not_refined	d__Bacteria;p__Cyanobacteriota;c__Cyanobacteriia;o__PCC-6307;f__Cyanobiaceae;g__Parasynechococcus;s__Parasynechococcus marisnigri	GCF_000195975.1	95	d__Bacteria;p__Cyanobacteriota;c__Cyanobacteriia;o__PCC-6307;f__Cyanobiaceae;g__Parasynechococcus;s__Parasynechococcus marisnigri	96.71	0.795	N/A	N/A	N/A	N/A	N/A	N/A	ani_screen	classification based on ANI only	GCF_014280175.1, s__Parasynechococcus sp004212765, 95.0, 92.58, 0.487; GCF_014280195.1, s__Parasynechococcus sp014280195, 95.0, 95.44, 0.738	N/A	N/A	N/A	N/A
AGTU_15_bin_25_indper	100	0.01	99.37	Neural Network (Specific Model)	11	0.92	232425	335.348	2178635	0.36	1994	23	511727	None	refined	d__Bacteria;p__Bacteroidota;c__Bacteroidia;o__Flavobacteriales;f__Flavobacteriaceae;g__Polaribacter;s__Polaribacter sp024640565	GCA_024640565.1	95	d__Bacteria;p__Bacteroidota;c__Bacteroidia;o__Flavobacteriales;f__Flavobacteriaceae;g__Polaribacter;s__Polaribacter sp024640565	98.97	0.921	N/A	N/A	N/A	N/A	N/A	N/A	ani_screen	classification based on ANI only	GCA_943787375.1, s__Polaribacter sp943787375, 95.0, 89.02, 0.7; GCA_943846595.1, s__Polaribacter sp943846595, 95.0, 90.89, 0.83; GCA_943846585.1, s__Polaribacter sp018663625, 95.0, 88.42, 0.773; GCA_949519155.1, s__Polaribacter sp949519155, 95.0, 85.77, 0.647	N/A	N/A	N/A	N/A
AGTU_15_bin_35_orig	82.34	1.33	76.47	Gradient Boost (General Model)	11	0.941	6115	337.413	2871104	0.39	2673	556	30607	None	not_refined	d__Bacteria;p__Verrucomicrobiota;c__Verrucomicrobiia;o__Verrucomicrobiales;f__DEV007;g__EC70;s__EC70 sp002705125	GCA_002705125.1	95	d__Bacteria;p__Verrucomicrobiota;c__Verrucomicrobiia;o__Verrucomicrobiales;f__DEV007;g__EC70;s__EC70 sp002705125	98.01	0.773	N/A	N/A	N/A	N/A	N/A	N/A	ani_screen	classification based on ANI only	GCA_902510815.1, s__EC70 sp902510815, 95.0, 86.66, 0.409; GCA_028033615.1, s__EC70 sp028033615, 95.0, 94.42, 0.664	N/A	N/A	N/A	N/A
AGTU_15_bin_37_strict	87.95	2.13	81.27	Gradient Boost (General Model)	11	0.887	10298	273.596	1960134	0.44	2123	300	43511	None	refined	d__Bacteria;p__Pseudomonadota;c__Gammaproteobacteria;o__Ga0077536;f__Ga0077536;g__UBA4457;s__UBA4457 sp913047675	GCA_913047675.1	95	d__Bacteria;p__Pseudomonadota;c__Gammaproteobacteria;o__Ga0077536;f__Ga0077536;g__UBA4457;s__UBA4457 sp913047675	97.58	0.866	N/A	N/A	N/A	N/A	N/A	N/A	ani_screen	classification based on ANI only	GCA_938075585.1, s__UBA4457 sp938075585, 95.0, 89.63, 0.683; GCA_902557415.1, s__UBA4457 sp902557415, 95.0, 87.89, 0.513; GCA_943787625.1, s__UBA4457 sp943787625, 95.0, 89.5, 0.736	N/A	N/A	N/A	N/A
AGTU_15_bin_41_indper	60.15	2.43	55.04	Gradient Boost (General Model)	11	0.94	3037	272.661	2088326	0.56	2404	777	13057	None	not_refined	d__Bacteria;p__Verrucomicrobiota;c__Verrucomicrobiia;o__Limisphaerales;f__UBA1100;g__UBA1100;s__UBA1100 sp038139415	GCA_038139415.1	95	d__Bacteria;p__Verrucomicrobiota;c__Verrucomicrobiia;o__Limisphaerales;f__UBA1100;g__UBA1100;s__UBA1100 sp038139415	96.26	0.822	N/A	N/A	N/A	N/A	N/A	N/A	ani_screen	classification based on ANI only	GCA_913042895.1, s__UBA1100 sp913042895, 95.0, 91.08, 0.508; GCA_913048135.1, s__UBA1100 sp913048135, 95.0, 92.52, 0.531; GCA_964013675.1, s__UBA1100 sp003517285, 95.6, 91.25, 0.447; GCA_011523245.1, s__UBA1100 sp011523245, 95.0, 89.62, 0.344	N/A	N/A	N/A	N/A
AGTU_15_bin_50_indstr	92.4	0.09	80.34	Gradient Boost (General Model)	11	0.961	27427	293.835	952118	0.31	1042	52	89407	None	refined	d__Bacteria;p__Desulfobacterota_D;c__UBA1144;o__UBA1144;f__UBA1144;g__TMED126;s__TMED126 sp002701605	GCA_002701605.2	95	d__Bacteria;p__Desulfobacterota_D;c__UBA1144;o__UBA1144;f__UBA1144;g__TMED126;s__TMED126 sp002701605	95.06	0.94	N/A	N/A	N/A	N/A	N/A	N/A	ani_screen	classification based on ANI only	GCA_030835345.1, s__TMED126 sp030835345, 95.0, 89.15, 0.824	N/A	N/A	N/A	N/A
AGTU_16_bin_18_orig	62.51	2.11	57.99	Neural Network (Specific Model)	11	0.946	1811	218.754	892401	0.42	1291	519	5823	None	not_refined	d__Bacteria;p__Bacteroidota;c__Bacteroidia;o__Flavobacteriales;f__Flavobacteriaceae;g__UBA7446;s__UBA7446 sp002862705	GCA_002862705.1	95	d__Bacteria;p__Bacteroidota;c__Bacteroidia;o__Flavobacteriales;f__Flavobacteriaceae;g__UBA7446;s__UBA7446 sp002862705	97.62	0.867	N/A	N/A	N/A	N/A	N/A	N/A	ani_screen	classification based on ANI only	GCA_038143535.1, s__UBA7446 sp038143535, 95.0, 96.27, 0.815; GCA_009886265.1, s__UBA7446 sp009886265, 95.0, 91.65, 0.572; GCA_002313325.1, s__UBA7446 sp002313325, 95.0, 93.27, 0.522	N/A	N/A	N/A	N/A
AGTU_16_bin_19_orig	62.52	4.16	55.29	Gradient Boost (General Model)	11	0.926	1550	212.19	1485657	0.58	2167	959	4818	None	not_refined	d__Bacteria;p__Pseudomonadota;c__Gammaproteobacteria;o__Pseudomonadales;f__Halieaceae;g__Luminiphilus;s__	N/A	N/A	N/A	N/A	N/A	N/A	N/A	N/A	N/A	N/A	d__Bacteria;p__Pseudomonadota;c__Gammaproteobacteria;o__Pseudomonadales;f__Halieaceae;g__Luminiphilus;s__	taxonomic classification defined by topology and ANI	classification based on placement in class-level tree	GCA_016778085.1, s__Luminiphilus sp016778085, 95.0, 95.46, 0.465; GCA_024638905.1, s__Luminiphilus sp024638905, 95.0, 94.0, 0.525; GCA_018222695.1, s__Luminiphilus sp018222695, 95.0, 93.9, 0.487; GCA_913052635.1, s__Luminiphilus sp913052635, 95.0, 89.72, 0.207	47.26	11	0.99347	Genome not assigned to closest species as it falls outside its pre-defined ANI radius
AGTU_16_bin_20_indper	52.18	1.82	57.3	Neural Network (Specific Model)	11	0.919	2331	204.658	1211163	0.62	1821	567	21915	None	not_refined	d__Bacteria;p__Cyanobacteriota;c__Cyanobacteriia;o__PCC-6307;f__Cyanobiaceae;g__Parasynechococcus;s__Parasynechococcus marisnigri	GCF_000195975.1	95	d__Bacteria;p__Cyanobacteriota;c__Cyanobacteriia;o__PCC-6307;f__Cyanobiaceae;g__Parasynechococcus;s__Parasynechococcus marisnigri	97.01	0.866	N/A	N/A	N/A	N/A	N/A	N/A	ani_screen	classification based on ANI only	GCF_014280175.1, s__Parasynechococcus sp004212765, 95.0, 90.12, 0.481; GCF_014280195.1, s__Parasynechococcus sp014280195, 95.0, 95.76, 0.854	N/A	N/A	N/A	N/A
AGTU_16_bin_21_orig	97.9	0.38	99.37	Gradient Boost (General Model)	11	0.911	840184	299.549	870982	0.4	884	7	840184	None	refined	d__Bacteria;p__Patescibacteriota;c__Minisyncoccia;o__UBA9973;f__UBA9973;g__UBA8515;s__	N/A	N/A	N/A	N/A	N/A	N/A	N/A	N/A	N/A	N/A	d__Bacteria;p__Patescibacteriota;c__Minisyncoccia;o__UBA9973;f__UBA9973;g__UBA8515;s__	taxonomic classification fully defined by topology	classification based on placement in class-level tree	N/A	69.46	11	0.9658	N/A
AGTU_16_bin_25_permissive	74.62	6.15	71.65	Gradient Boost (General Model)	11	0.937	2619	224.559	1160918	0.29	1621	484	17963	None	not_refined	d__Bacteria;p__Pseudomonadota;c__Alphaproteobacteria;o__TMED127;f__TMED127;g__TMED13;s__TMED13 sp902595755	GCA_902595755.1	95	d__Bacteria;p__Pseudomonadota;c__Alphaproteobacteria;o__TMED127;f__TMED127;g__TMED13;s__TMED13 sp902595755	98.48	0.738	N/A	N/A	N/A	N/A	N/A	N/A	ani_screen	classification based on ANI only	GCA_038147415.1, s__TMED13 sp038147415, 95.0, 93.54, 0.736; GCA_002167825.1, s__TMED13 sp002167825, 95.0, 87.14, 0.268	N/A	N/A	N/A	N/A
AGTU_17_bin_33_orig	55.07	2.5	49.27	Neural Network (Specific Model)	11	0.94	1711	200.95	1128183	0.61	1766	665	4923	None	not_refined	d__Bacteria;p__Cyanobacteriota;c__Cyanobacteriia;o__PCC-6307;f__Cyanobiaceae;g__Synechococcus_C;s__Synechococcus_C sp002172935	GCF_014279875.1	95	d__Bacteria;p__Cyanobacteriota;c__Cyanobacteriia;o__PCC-6307;f__Cyanobiaceae;g__Synechococcus_C;s__Synechococcus_C sp002172935	97.94	0.896	N/A	N/A	N/A	N/A	N/A	N/A	ani_screen	classification based on ANI only	GCF_000153285.1, s__Synechococcus_C sp000153285, 95.0, 91.79, 0.499; GCF_014279795.1, s__Synechococcus_C sp014279795, 95.0, 93.54, 0.736; GCA_000063505.1, s__Synechococcus_C sp000063505, 95.0, 90.12, 0.431	N/A	N/A	N/A	N/A
AGTU_17_bin_36_indstr	84.89	0.55	83.14	Gradient Boost (General Model)	11	0.96	12948	275.415	1195076	0.3	1394	130	35486	None	refined	d__Bacteria;p__Pseudomonadota;c__Alphaproteobacteria;o__TMED127;f__TMED127;g__TMED13;s__TMED13 sp002167825	GCA_002167825.1	95	d__Bacteria;p__Pseudomonadota;c__Alphaproteobacteria;o__TMED127;f__TMED127;g__TMED13;s__TMED13 sp002167825	97.76	0.915	N/A	N/A	N/A	N/A	N/A	N/A	ani_screen	classification based on ANI only	GCA_902595755.1, s__TMED13 sp902595755, 95.0, 85.95, 0.625; GCA_038147415.1, s__TMED13 sp038147415, 95.0, 86.07, 0.665	N/A	N/A	N/A	N/A
AGTU_17_bin_41_permissive	84.76	1.76	73.21	Gradient Boost (General Model)	11	0.904	4324	244.212	981296	0.36	1215	290	33624	None	not_refined	d__Bacteria;p__Bacillota;c__Bacilli;o__Izemoplasmatales;f__Izemoplasmataceae;g__JAGYII01;s__	N/A	N/A	N/A	N/A	N/A	N/A	N/A	N/A	N/A	N/A	d__Bacteria;p__Bacillota;c__Bacilli;o__Izemoplasmatales;f__Izemoplasmataceae;g__JAGYII01;s__	taxonomic classification fully defined by topology	classification based on placement in class-level tree	N/A	62.29	11	0.94878	N/A
AGTU_17_bin_55_strict	92.94	0.56	97.76	Gradient Boost (General Model)	11	0.904	23514	316.789	2000720	0.55	1906	163	89462	None	refined	d__Bacteria;p__Verrucomicrobiota;c__Verrucomicrobiia;o__Opitutales;f__Coraliomargaritaceae;g__UBA7445;s__	N/A	N/A	N/A	N/A	N/A	GCA_002470925.1	95	d__Bacteria;p__Verrucomicrobiota;c__Verrucomicrobiia;o__Opitutales;f__Coraliomargaritaceae;g__UBA7445;s__UBA7445 sp002470925	91.9	0.829	d__Bacteria;p__Verrucomicrobiota;c__Verrucomicrobiia;o__Opitutales;f__Coraliomargaritaceae;g__UBA7445;s__	taxonomic classification defined by topology and ANI	classification based on placement in class-level tree	GCA_009937095.1, s__UBA7445 sp009937095, 95.0, 79.43, 0.159	86.91	11	0.98749	Genome not assigned to closest species as it falls outside its pre-defined ANI radius
AGTU_17_bin_57_indstr	95.34	0	91.91	Neural Network (Specific Model)	11	0.92	44022	300.605	3427778	0.57	3505	133	176502	None	refined	d__Bacteria;p__Pseudomonadota;c__Alphaproteobacteria;o__Rhodobacterales;f__Rhodobacteraceae;g__Marivita;s__	N/A	N/A	N/A	N/A	N/A	N/A	N/A	N/A	N/A	N/A	d__Bacteria;p__Pseudomonadota;c__Alphaproteobacteria;o__Rhodobacterales;f__Rhodobacteraceae;g__Marivita;s__	taxonomic classification defined by topology and ANI	classification based on placement in class-level tree	GCF_002115725.1, s__Marivita cryptomonadis, 95.0, 82.26, 0.308; GCA_024742575.1, s__Marivita sp024742575, 95.0, 81.4, 0.228; GCF_030148515.1, s__Marivita sp030148515, 95.13, 81.26, 0.262; GCF_017643905.1, s__Marivita sp017643905, 95.0, 81.2, 0.267; GCA_030428355.1, s__Marivita sp030428355, 95.0, 80.96, 0.242; GCF_014637725.1, s__Marivita lacus, 95.0, 80.88, 0.261; GCF_022763305.1, s__Marivita sp0…	89.77	11	0.97268	N/A
AGTU_18_bin_13_strict	92.59	0.81	93.54	Gradient Boost (General Model)	11	0.858	15511	290.975	3658523	0.53	3602	412	115345	None	refined	d__Bacteria;p__Pseudomonadota;c__Gammaproteobacteria;o__Pseudomonadales;f__Azotimanducaceae;g__UBA4582;s__UBA4582 sp002389265	GCA_943788825.1	95	d__Bacteria;p__Pseudomonadota;c__Gammaproteobacteria;o__Pseudomonadales;f__Azotimanducaceae;g__UBA4582;s__UBA4582 sp002389265	98.02	0.925	N/A	N/A	N/A	N/A	N/A	N/A	ani_screen	classification based on ANI only	GCA_018607725.1, s__UBA4582 sp002386885, 95.0, 91.83, 0.781; GCA_963925735.1, s__UBA4582 sp013204195, 95.0, 89.64, 0.683	N/A	N/A	N/A	N/A
AGTU_18_bin_16_indper	98.83	1.22	89.72	Neural Network (Specific Model)	11	0.923	9677	282.471	2381501	0.55	2599	369	47176	None	not_refined	d__Bacteria;p__Pseudomonadota;c__Alphaproteobacteria;o__Rhodobacterales;f__Rhodobacteraceae;g__Planktomarina;s__Planktomarina temperata	GCF_000738435.1	95.13	d__Bacteria;p__Pseudomonadota;c__Alphaproteobacteria;o__Rhodobacterales;f__Rhodobacteraceae;g__Planktomarina;s__Planktomarina temperata	98.93	0.964	N/A	N/A	N/A	N/A	N/A	N/A	ani_screen	classification based on ANI only	GCF_016780825.1, s__Planktomarina sp016780825, 95.0, 90.65, 0.783; GCA_913041815.1, s__Planktomarina sp002683685, 95.0, 88.45, 0.665; GCF_905181815.1, s__Planktomarina sp905181815, 95.0, 90.45, 0.728; GCA_022425445.1, s__Planktomarina sp022425445, 95.0, 86.91, 0.578; GCA_030704425.1, s__Planktomarina sp030704425, 95.0, 95.59, 0.88; GCF_943788425.1, s__Planktomarina sp943788425, 95.0, 89.83, 0.686	N/A	N/A	N/A	N/A
AGTU_18_bin_21_orig	88.11	3.49	86.66	Gradient Boost (General Model)	11	0.924	4721	269.853	1932952	0.57	2209	493	19130	None	not_refined	d__Bacteria;p__Pseudomonadota;c__Gammaproteobacteria;o__Burkholderiales;f__Burkholderiaceae;g__RS62;s__	N/A	N/A	N/A	N/A	N/A	GCA_021044545.1	95	d__Bacteria;p__Pseudomonadota;c__Gammaproteobacteria;o__Burkholderiales;f__Burkholderiaceae;g__RS62;s__RS62 sp021044545	91.16	0.791	d__Bacteria;p__Pseudomonadota;c__Gammaproteobacteria;o__Burkholderiales;f__Burkholderiaceae;g__RS62;s__	taxonomic classification defined by topology and ANI	classification based on placement in class-level tree	N/A	88.22	11	0.99647	Genome not assigned to closest species as it falls outside its pre-defined ANI radius
AGTU_18_bin_23_orig	49.34	1.02	51.92	Neural Network (Specific Model)	11	0.964	2000	225.815	700610	0.49	1002	374	5426	None	not_refined	d__Bacteria;p__Actinomycetota;c__Actinomycetes;o__Actinomycetales;f__Microbacteriaceae;g__CAJXVY01;s__	N/A	N/A	N/A	N/A	N/A	N/A	N/A	N/A	N/A	N/A	d__Bacteria;p__Actinomycetota;c__Actinomycetes;o__Actinomycetales;f__Microbacteriaceae;g__CAJXVY01;s__	taxonomic classification fully defined by topology	classification based on placement in class-level tree	N/A	39.38	11	0.97596	N/A
AGTU_18_bin_27_indper	89.27	1.26	70.44	Gradient Boost (General Model)	11	0.926	4404	242.904	861235	0.44	1098	267	17639	None	not_refined	d__Bacteria;p__Bacillota;c__Bacilli;o__Izemoplasmatales;f__Izemoplasmataceae;g__JAGYII01;s__	N/A	N/A	N/A	N/A	N/A	GCA_018400875.1	95	d__Bacteria;p__Bacillota;c__Bacilli;o__Izemoplasmatales;f__Izemoplasmataceae;g__JAGYII01;s__JAGYII01 sp018400875	89.68	0.593	d__Bacteria;p__Bacillota;c__Bacilli;o__Izemoplasmatales;f__Izemoplasmataceae;g__JAGYII01;s__	taxonomic classification defined by topology and ANI	classification based on placement in class-level tree	N/A	73.59	11	0.99584	Genome not assigned to closest species as it falls outside its pre-defined ANI radius
AGTU_18_bin_32_strict	81.75	5.98	82.86	Gradient Boost (General Model)	11	0.945	7156	313.795	2443380	0.5	2458	522	41519	None	not_refined	d__Bacteria;p__Bacteroidota;c__Bacteroidia;o__Flavobacteriales;f__Sanyastnellaceae;g__UA16;s__UA16 sp963991335	GCA_963991335.1	95	d__Bacteria;p__Bacteroidota;c__Bacteroidia;o__Flavobacteriales;f__Sanyastnellaceae;g__UA16;s__UA16 sp963991335	95.79	0.789	N/A	N/A	N/A	N/A	N/A	N/A	ani_screen	classification based on ANI only	GCA_016777435.1, s__UA16 sp016777435, 95.0, 91.43, 0.771; GCA_943788495.1, s__UA16 sp905478895, 96.56, 92.33, 0.78; GCA_002477505.1, s__UA16 sp002477505, 95.0, 90.46, 0.758	N/A	N/A	N/A	N/A
AGTU_18_bin_36_indper	96.94	1.82	83.59	Gradient Boost (General Model)	11	0.957	5289	277.936	1421381	0.47	1635	359	21035	None	not_refined	d__Bacteria;p__Bacteroidota;c__Bacteroidia;o__Flavobacteriales;f__Flavobacteriaceae;g__UBA3478;s__UBA3478 sp030836435	GCA_030836435.1	95	d__Bacteria;p__Bacteroidota;c__Bacteroidia;o__Flavobacteriales;f__Flavobacteriaceae;g__UBA3478;s__UBA3478 sp030836435	97.49	0.808	N/A	N/A	N/A	N/A	N/A	N/A	ani_screen	classification based on ANI only	GCA_018402205.1, s__UBA3478 sp018402205, 95.0, 88.24, 0.439; GCA_030834365.1, s__UBA3478 sp030834365, 95.0, 90.12, 0.622	N/A	N/A	N/A	N/A
AGTU_18_bin_5_indper	97.94	1.18	81.33	Gradient Boost (General Model)	11	0.935	11553	304.682	1991563	0.52	2041	245	31161	None	refined	d__Bacteria;p__Pseudomonadota;c__Gammaproteobacteria;o__Pseudomonadales;f__Halieaceae;g__Aequoribacter;s__	N/A	N/A	N/A	N/A	N/A	GCA_963966765.1	95	d__Bacteria;p__Pseudomonadota;c__Gammaproteobacteria;o__Pseudomonadales;f__Halieaceae;g__Aequoribacter;s__Aequoribacter sp003520285	91.28	0.81	d__Bacteria;p__Pseudomonadota;c__Gammaproteobacteria;o__Pseudomonadales;f__Halieaceae;g__Aequoribacter;s__	taxonomic classification defined by topology and ANI	classification based on placement in class-level tree	N/A	91.7	11	0.99185	Genome not assigned to closest species as it falls outside its pre-defined ANI radius
AGTU_18_bin_6_indper	87.29	0.16	80.31	Neural Network (Specific Model)	11	0.95	11691	278.477	999662	0.35	1140	119	76316	None	refined	d__Bacteria;p__Pseudomonadota;c__Gammaproteobacteria;o__Burkholderiales;f__Methylophilaceae;g__BACL14;s__BACL14 sp010023085	GCA_024919215.1	95	d__Bacteria;p__Pseudomonadota;c__Gammaproteobacteria;o__Burkholderiales;f__Methylophilaceae;g__BACL14;s__BACL14 sp010023085	98.12	0.964	N/A	N/A	N/A	N/A	N/A	N/A	ani_screen	classification based on ANI only	GCA_038147655.1, s__BACL14 sp038147655, 95.0, 88.43, 0.641; GCA_024919195.1, s__BACL14 sp024919195, 95.0, 88.98, 0.81; GCA_913048465.1, s__BACL14 sp913048465, 95.0, 88.5, 0.692; GCA_000156155.1, s__BACL14 sp000156155, 95.0, 88.47, 0.75; GCA_001044335.1, s__BACL14 sp001044335, 95.0, 88.67, 0.754	N/A	N/A	N/A	N/A
AGTU_18_bin_8_orig	92.69	5.67	89.65	Neural Network (Specific Model)	11	0.954	2913	234.743	1174168	0.52	1595	477	9828	None	not_refined	d__Bacteria;p__Actinomycetota;c__Actinomycetes;o__Actinomycetales;f__Microbacteriaceae;g__Aquiluna;s__	N/A	N/A	N/A	N/A	N/A	N/A	N/A	N/A	N/A	N/A	d__Bacteria;p__Actinomycetota;c__Actinomycetes;o__Actinomycetales;f__Microbacteriaceae;g__Aquiluna;s__	taxonomic classification fully defined by topology	classification based on placement in class-level tree	N/A	76.77	11	0.9816	N/A
AGTU_19_bin_10_strict	99.93	2.65	98.32	Neural Network (Specific Model)	11	0.899	207545	300.438	2953925	0.54	2951	137	293198	None	refined	d__Bacteria;p__Pseudomonadota;c__Alphaproteobacteria;o__Puniceispirillales;f__Puniceispirillaceae;g__MED-G116;s__MED-G116 sp004212735	GCA_004212735.1	95	d__Bacteria;p__Pseudomonadota;c__Alphaproteobacteria;o__Puniceispirillales;f__Puniceispirillaceae;g__MED-G116;s__MED-G116 sp004212735	99.62	0.907	N/A	N/A	N/A	N/A	N/A	N/A	ani_screen	classification based on ANI only	GCA_038107835.1, s__MED-G116 sp038107835, 95.0, 85.59, 0.63; GCA_902547925.1, s__MED-G116 sp902547925, 95.0, 92.21, 0.655	N/A	N/A	N/A	N/A
AGTU_19_bin_13_orig	100	2.55	94.16	Gradient Boost (General Model)	11	0.907	6910	270.026	2056614	0.41	2305	430	59769	None	not_refined	d__Bacteria;p__Pseudomonadota;c__Alphaproteobacteria;o__Puniceispirillales;f__Puniceispirillaceae;g__UBA5951;s__UBA5951 sp016779005	GCA_016779005.1	95	d__Bacteria;p__Pseudomonadota;c__Alphaproteobacteria;o__Puniceispirillales;f__Puniceispirillaceae;g__UBA5951;s__UBA5951 sp016779005	98.78	0.908	N/A	N/A	N/A	N/A	N/A	N/A	ani_screen	classification based on ANI only	GCA_902516825.1, s__UBA5951 sp902516825, 95.0, 86.57, 0.434; GCA_937996625.1, s__UBA5951 sp009936885, 95.0, 94.67, 0.843	N/A	N/A	N/A	N/A
AGTU_19_bin_14_indper	64.76	3.08	63.38	Gradient Boost (General Model)	11	0.917	2413	238.093	1265909	0.55	1630	571	9824	None	not_refined	d__Bacteria;p__Verrucomicrobiota;c__Verrucomicrobiia;o__Opitutales;f__Coraliomargaritaceae;g__UBA7445;s__	N/A	N/A	N/A	N/A	N/A	GCA_002470925.1	95	d__Bacteria;p__Verrucomicrobiota;c__Verrucomicrobiia;o__Opitutales;f__Coraliomargaritaceae;g__UBA7445;s__UBA7445 sp002470925	91.55	0.452	d__Bacteria;p__Verrucomicrobiota;c__Verrucomicrobiia;o__Opitutales;f__Coraliomargaritaceae;g__UBA7445;s__	taxonomic classification defined by topology and ANI	classification based on placement in class-level tree	N/A	50.85	11	0.98824	N/A
AGTU_19_bin_42_indper	86.65	1.43	75.27	Gradient Boost (General Model)	11	0.9	12170	287.103	3181597	0.47	3334	408	60062	None	refined	d__Bacteria;p__SAR324;c__SAR324;o__SAR324;f__NAC60-12;g__JCVI-SCAAA005;s__JCVI-SCAAA005 sp002450295	GCA_964010765.1	95	d__Bacteria;p__SAR324;c__SAR324;o__SAR324;f__NAC60-12;g__JCVI-SCAAA005;s__JCVI-SCAAA005 sp002450295	99.53	0.907	N/A	N/A	N/A	N/A	N/A	N/A	ani_screen	classification based on ANI only	GCA_002684675.1, s__JCVI-SCAAA005 sp002684675, 95.06, 86.75, 0.483; GCA_002683655.1, s__JCVI-SCAAA005 sp002683655, 95.0, 90.68, 0.601; GCA_003541985.1, s__JCVI-SCAAA005 sp003541985, 95.0, 87.2, 0.41; GCA_011522845.1, s__JCVI-SCAAA005 sp011522845, 95.0, 90.9, 0.601; GCA_913056375.1, s__JCVI-SCAAA005 sp913056375, 95.0, 94.39, 0.648; GCA_000224765.2, s__JCVI-SCAAA005 sp000224765, 95.0, 86.28, 0.446;…	N/A	N/A	N/A	N/A
AGTU_19_bin_48_strict	92.64	3.04	87.48	Gradient Boost (General Model)	11	0.957	53853	314.842	1325264	0.31	1346	75	134865	None	refined	d__Bacteria;p__Bacteroidota;c__Bacteroidia;o__Flavobacteriales;f__Flavobacteriaceae;g__Marisimplicoccus;s__	N/A	N/A	N/A	N/A	N/A	GCA_902594485.1	95	d__Bacteria;p__Bacteroidota;c__Bacteroidia;o__Flavobacteriales;f__Flavobacteriaceae;g__Marisimplicoccus;s__Marisimplicoccus sp902594485	92.4	0.799	d__Bacteria;p__Bacteroidota;c__Bacteroidia;o__Flavobacteriales;f__Flavobacteriaceae;g__Marisimplicoccus;s__	taxonomic classification defined by topology and ANI	classification based on placement in class-level tree	GCA_902593165.1, s__Marisimplicoccus sp902593165, 95.0, 93.09, 0.81; GCA_902519955.1, s__Marisimplicoccus sp902519955, 95.0, 90.05, 0.726; GCA_902516925.1, s__Marisimplicoccus sp902516925, 95.0, 89.98, 0.765; GCA_902629505.1, s__Marisimplicoccus sp902629505, 95.0, 86.27, 0.624; GCA_902622595.1, s__Marisimplicoccus sp902622595, 95.0, 85.66, 0.59; GCA_902620455.1, s__Marisimplicoccus sp902620455, 9…	84.07	11	0.99589	Genome not assigned to closest species as it falls outside its pre-defined ANI radius
AGTU_19_bin_60_indper	89.73	1.16	73.01	Neural Network (Specific Model)	11	0.918	12192	294.289	2195895	0.61	2287	257	51533	None	refined	d__Bacteria;p__Pseudomonadota;c__Alphaproteobacteria;o__Puniceispirillales;f__Puniceispirillaceae;g__UBA8309;s__UBA8309 sp002457745	GCA_002457745.1	95	d__Bacteria;p__Pseudomonadota;c__Alphaproteobacteria;o__Puniceispirillales;f__Puniceispirillaceae;g__UBA8309;s__UBA8309 sp002457745	99.37	0.877	N/A	N/A	N/A	N/A	N/A	N/A	ani_screen	classification based on ANI only	N/A	N/A	N/A	N/A	N/A
AGTU_2_bin_4_strict	98.57	0.03	97.33	Neural Network (Specific Model)	11	0.942	145606	298.569	1226836	0.35	1293	30	283171	None	refined	d__Bacteria;p__Pseudomonadota;c__Gammaproteobacteria;o__Burkholderiales;f__Methylophilaceae;g__BACL14;s__	N/A	N/A	N/A	N/A	N/A	N/A	N/A	N/A	N/A	N/A	d__Bacteria;p__Pseudomonadota;c__Gammaproteobacteria;o__Burkholderiales;f__Methylophilaceae;g__BACL14;s__	taxonomic classification defined by topology and ANI	classification based on placement in class-level tree	GCA_019823025.1, s__BACL14 sp019823025, 95.0, 94.5, 0.896; GCA_905181685.1, s__BACL14 sp905181685, 95.0, 93.82, 0.932; GCA_028355955.1, s__BACL14 sp028355955, 95.0, 88.42, 0.736; GCA_913058475.1, s__BACL14 sp913058475, 95.0, 87.19, 0.716; GCA_018657165.1, s__BACL14 sp018657165, 95.0, 82.91, 0.308; GCA_018607785.1, s__BACL14 sp018607785, 95.0, 80.72, 0.269	96.62	11	0.99825	Genome not assigned to closest species as it falls outside its pre-defined ANI radius
AGTU_20_bin_12_strict	96.22	0.17	93.11	Neural Network (Specific Model)	11	0.908	85420	305.857	2545617	0.4	2524	72	205871	None	refined	d__Bacteria;p__Pseudomonadota;c__Alphaproteobacteria;o__Rhodobacterales;f__Rhodobacteraceae;g__Salinivivens;s__Salinivivens sp002711145	GCA_002711145.1	95	d__Bacteria;p__Pseudomonadota;c__Alphaproteobacteria;o__Rhodobacterales;f__Rhodobacteraceae;g__Salinivivens;s__Salinivivens sp002711145	98.85	0.932	N/A	N/A	N/A	N/A	N/A	N/A	ani_screen	classification based on ANI only	GCA_963999845.1, s__Salinivivens sp963999845, 95.4, 95.27, 0.902	N/A	N/A	N/A	N/A
AGTU_20_bin_13_orig	68.45	2.03	61.34	Gradient Boost (General Model)	11	0.96	2755	238.369	1086325	0.36	1462	437	10043	None	not_refined	d__Bacteria;p__Pseudomonadota;c__Gammaproteobacteria;o__SAR86;f__SAR86;g__GCA-2707915;s__GCA-2707915 sp902606175	GCA_902606175.1	95	d__Bacteria;p__Pseudomonadota;c__Gammaproteobacteria;o__SAR86;f__SAR86;g__GCA-2707915;s__GCA-2707915 sp902606175	96.95	0.736	N/A	N/A	N/A	N/A	N/A	N/A	ani_screen	classification based on ANI only	GCA_902611645.1, s__GCA-2707915 sp902611645, 95.0, 91.17, 0.572; GCA_902604855.1, s__GCA-2707915 sp902604855, 95.0, 93.25, 0.632; GCA_902574355.1, s__GCA-2707915 sp902574355, 95.0, 92.77, 0.723; GCA_902610065.1, s__GCA-2707915 sp902610065, 95.17, 96.46, 0.693; GCA_902521635.1, s__GCA-2707915 sp902521635, 95.0, 96.25, 0.649; GCA_902537425.1, s__GCA-2707915 sp902537425, 95.0, 91.11, 0.54; GCA_90261…	N/A	N/A	N/A	N/A
AGTU_20_bin_14_strict	78.47	2.12	69.91	Gradient Boost (General Model)	11	0.926	6741	266	1228924	0.37	1430	272	24175	None	not_refined	d__Bacteria;p__Pseudomonadota;c__Gammaproteobacteria;o__SAR86;f__D2472;g__D2472;s__D2472 sp028344535	GCA_028344535.1	95	d__Bacteria;p__Pseudomonadota;c__Gammaproteobacteria;o__SAR86;f__D2472;g__D2472;s__D2472 sp028344535	97.71	0.714	N/A	N/A	N/A	N/A	N/A	N/A	ani_screen	classification based on ANI only	GCA_902593675.1, s__D2472 sp902593675, 95.0, 86.17, 0.414; GCA_902602595.1, s__D2472 sp902602595, 95.0, 87.82, 0.457; GCA_003283765.1, s__D2472 sp003283765, 95.0, 89.31, 0.524; GCA_902509555.1, s__D2472 sp902509555, 95.0, 89.74, 0.493; GCA_902511575.1, s__D2472 sp902511575, 95.0, 96.03, 0.778	N/A	N/A	N/A	N/A
AGTU_20_bin_22_orig	60.07	4.29	51.32	Gradient Boost (General Model)	11	0.95	1699	238.135	1438068	0.56	1917	859	6767	None	not_refined	d__Bacteria;p__Bacteroidota;c__Bacteroidia;o__Flavobacteriales;f__Sanyastnellaceae;g__UA16;s__	N/A	N/A	N/A	N/A	N/A	N/A	N/A	N/A	N/A	N/A	d__Bacteria;p__Bacteroidota;c__Bacteroidia;o__Flavobacteriales;f__Sanyastnellaceae;g__UA16;s__	taxonomic classification defined by topology and ANI	classification based on placement in class-level tree	GCA_938003665.1, s__UA16 sp938003665, 95.0, 90.66, 0.29; GCA_964229455.1, s__UA16 sp964229455, 95.0, 90.66, 0.246; GCA_002448555.1, s__UA16 sp002448555, 95.0, 89.75, 0.196; GCA_002863125.1, s__UA16 sp002863125, 95.0, 89.57, 0.246; GCA_937884175.1, s__UA16 sp937884175, 95.0, 89.3, 0.17; GCA_029979565.1, s__UA16 sp029979565, 95.0, 89.19, 0.172	51.07	11	0.99098	N/A
AGTU_20_bin_24_orig	53.5	2.62	49.44	Gradient Boost (General Model)	11	0.906	1706	216.149	1142932	0.5	1600	682	6323	None	not_refined	d__Bacteria;p__Pseudomonadota;c__Alphaproteobacteria;o__Puniceispirillales;f__Puniceispirillaceae;g__UBA3439;s__UBA3439 sp913064995	GCA_913064995.1	95	d__Bacteria;p__Pseudomonadota;c__Alphaproteobacteria;o__Puniceispirillales;f__Puniceispirillaceae;g__UBA3439;s__UBA3439 sp913064995	96.9	0.676	N/A	N/A	N/A	N/A	N/A	N/A	ani_screen	classification based on ANI only	GCA_963926175.1, s__UBA3439 sp963926175, 95.0, 92.75, 0.582; GCA_017859295.1, s__UBA3439 sp017859295, 95.0, 93.19, 0.565; GCA_028383305.1, s__UBA3439 sp028383305, 95.0, 92.28, 0.522; GCA_016778825.1, s__UBA3439 sp016778825, 95.0, 92.51, 0.335; GCA_905182545.1, s__UBA3439 sp905182545, 95.0, 93.57, 0.645; GCA_943787735.1, s__UBA3439 sp002378605, 95.0, 91.08, 0.471	N/A	N/A	N/A	N/A
AGTU_20_bin_35_strict	82.56	1.67	80.59	Gradient Boost (General Model)	11	0.932	59534	301.877	1314033	0.33	1356	66	170171	None	refined	d__Bacteria;p__Pseudomonadota;c__Gammaproteobacteria;o__SAR86;f__D2472;g__MED-G78;s__MED-G78 sp003331645	GCA_003331645.1	95	d__Bacteria;p__Pseudomonadota;c__Gammaproteobacteria;o__SAR86;f__D2472;g__MED-G78;s__MED-G78 sp003331645	99.65	0.99	N/A	N/A	N/A	N/A	N/A	N/A	ani_screen	classification based on ANI only	GCA_902557645.1, s__MED-G78 sp902558645, 95.0, 94.86, 0.916	N/A	N/A	N/A	N/A
AGTU_20_bin_5_strict	94.94	0.01	99.31	Neural Network (Specific Model)	11	0.888	142671	264.018	2017142	0.55	2270	33	292899	None	refined	d__Bacteria;p__Cyanobacteriota;c__Cyanobacteriia;o__PCC-6307;f__Cyanobiaceae;g__Synechococcus_C;s__Synechococcus_C sp002500205	GCF_014279775.1	95	d__Bacteria;p__Cyanobacteriota;c__Cyanobacteriia;o__PCC-6307;f__Cyanobiaceae;g__Synechococcus_C;s__Synechococcus_C sp002500205	99.26	0.977	N/A	N/A	N/A	N/A	N/A	N/A	ani_screen	classification based on ANI only	GCA_003210315.1, s__Synechococcus_C sp003210315, 95.0, 88.04, 0.589; GCA_003210555.1, s__Synechococcus_C sp003210555, 95.0, 87.66, 0.549; GCA_037620855.1, s__Synechococcus_C sp037620855, 95.0, 90.88, 0.773; GCA_030756895.1, s__Synechococcus_C sp030756895, 95.0, 90.87, 0.839; GCF_001040845.1, s__Synechococcus_C sp001040845, 95.0, 89.02, 0.753; GCF_000230675.1, s__Synechococcus_C sp000230675, 95.0,…	N/A	N/A	N/A	N/A
AGTU_20_bin_8_orig	71.94	1.71	63.22	Gradient Boost (General Model)	11	0.963	7901	278.752	1140852	0.36	1316	209	38365	None	not_refined	d__Bacteria;p__Pseudomonadota;c__Gammaproteobacteria;o__SAR86;f__SAR86;g__GCA-2707915;s__GCA-2707915 sp004214065	GCA_004214065.1	95	d__Bacteria;p__Pseudomonadota;c__Gammaproteobacteria;o__SAR86;f__SAR86;g__GCA-2707915;s__GCA-2707915 sp004214065	99.17	0.755	N/A	N/A	N/A	N/A	N/A	N/A	ani_screen	classification based on ANI only	N/A	N/A	N/A	N/A	N/A
AGTU_20_bin_9_indper	74.93	0.06	73.58	Gradient Boost (General Model)	11	0.945	8786	283.489	1210789	0.3	1349	215	60357	None	not_refined	d__Bacteria;p__Bacteroidota;c__Bacteroidia;o__Flavobacteriales;f__Flavobacteriaceae;g__Marisimplicoccus;s__Marisimplicoccus sp002457075	GCA_002457075.1	95	d__Bacteria;p__Bacteroidota;c__Bacteroidia;o__Flavobacteriales;f__Flavobacteriaceae;g__Marisimplicoccus;s__Marisimplicoccus sp002457075	98.87	0.875	N/A	N/A	N/A	N/A	N/A	N/A	ani_screen	classification based on ANI only	GCA_905182065.1, s__Marisimplicoccus framensis, 95.0, 91.4, 0.733; GCA_018646865.1, s__Marisimplicoccus sp014239615, 95.0, 85.63, 0.418; GCA_029252345.1, s__Marisimplicoccus sp029252345, 95.0, 85.59, 0.399	N/A	N/A	N/A	N/A
AGTU_21_bin_1_indstr	91.54	1.05	86.84	Neural Network (Specific Model)	11	0.923	14693	315.218	1880991	0.37	1838	204	90851	None	refined	d__Bacteria;p__Bacteroidota;c__Bacteroidia;o__Flavobacteriales;f__Flavobacteriaceae;g__Patiriisocius;s__	N/A	N/A	N/A	N/A	N/A	GCA_913045325.1	95	d__Bacteria;p__Bacteroidota;c__Bacteroidia;o__Flavobacteriales;f__Flavobacteriaceae;g__Patiriisocius;s__Patiriisocius sp003450155	94.61	0.86	d__Bacteria;p__Bacteroidota;c__Bacteroidia;o__Flavobacteriales;f__Flavobacteriaceae;g__Patiriisocius;s__	taxonomic classification defined by topology and ANI	classification based on placement in class-level tree	GCA_905182755.1, s__Patiriisocius sp905182755, 95.01, 89.95, 0.738; GCA_018656255.1, s__Patiriisocius sp018656255, 95.0, 89.42, 0.669; GCA_913060785.1, s__Patiriisocius sp913060785, 95.16, 89.2, 0.689; GCA_943789105.1, s__Patiriisocius sp943789105, 95.0, 89.19, 0.769; GCA_913048215.1, s__Patiriisocius sp913048215, 95.0, 89.12, 0.744; GCA_949507465.1, s__Patiriisocius sp949507465, 95.0, 85.46, 0.4…	89.22	11	0.9953	Genome not assigned to closest species as it falls outside its pre-defined ANI radius
AGTU_21_bin_29_indstr	96.46	0.53	94.21	Neural Network (Specific Model)	11	0.932	26090	293.468	2239364	0.27	2376	133	83795	None	refined	d__Bacteria;p__Campylobacterota;c__Campylobacteria;o__Campylobacterales;f__Arcobacteraceae;g__Aliarcobacter;s__	N/A	N/A	N/A	N/A	N/A	GCF_013177675.1	95	d__Bacteria;p__Campylobacterota;c__Campylobacteria;o__Campylobacterales;f__Arcobacteraceae;g__Aliarcobacter;s__Aliarcobacter acticola	91.74	0.804	d__Bacteria;p__Campylobacterota;c__Campylobacteria;o__Campylobacterales;f__Arcobacteraceae;g__Aliarcobacter;s__	taxonomic classification defined by topology and ANI	classification based on placement in class-level tree	GCF_040884245.1, s__Aliarcobacter sp040884245, 95.0, 90.81, 0.809; GCA_018816105.1, s__Aliarcobacter sp018816105, 95.0, 87.77, 0.566; GCA_041730535.1, s__Aliarcobacter sp041730535, 95.0, 85.84, 0.423; GCA_019752775.1, s__Aliarcobacter sp019752775, 95.0, 85.24, 0.299; GCA_017995775.1, s__Aliarcobacter sp017995775, 95.0, 84.85, 0.39; GCF_013201665.1, s__Aliarcobacter venerupis, 95.0, 84.74, 0.424; …	91.88	11	0.99218	Genome not assigned to closest species as it falls outside its pre-defined ANI radius
AGTU_22_bin_10_indper	98.34	0	92.06	Neural Network (Specific Model)	11	0.928	21827	322.964	1990294	0.38	1910	136	141065	None	refined	d__Bacteria;p__Bacteroidota;c__Bacteroidia;o__Flavobacteriales;f__Flavobacteriaceae;g__Arcticimaribacter;s__	N/A	N/A	N/A	N/A	N/A	GCA_943846665.1	95	d__Bacteria;p__Bacteroidota;c__Bacteroidia;o__Flavobacteriales;f__Flavobacteriaceae;g__Arcticimaribacter;s__Arcticimaribacter sp002477625	93.07	0.849	d__Bacteria;p__Bacteroidota;c__Bacteroidia;o__Flavobacteriales;f__Flavobacteriaceae;g__Arcticimaribacter;s__	taxonomic classification defined by topology and ANI	classification based on placement in class-level tree	GCA_003023645.1, s__Arcticimaribacter sp003023645, 95.0, 87.74, 0.69; GCA_018608425.1, s__Arcticimaribacter sp018608425, 95.0, 87.09, 0.587	94.86	11	0.99553	Genome not assigned to closest species as it falls outside its pre-defined ANI radius
AGTU_22_bin_13_indper	97.3	0.05	94.72	Neural Network (Specific Model)	11	0.912	68248	296.966	2221455	0.54	2279	68	151754	None	not_refined	d__Bacteria;p__Pseudomonadota;c__Alphaproteobacteria;o__Rhodobacterales;f__Rhodobacteraceae;g__Nereida;s__	N/A	N/A	N/A	N/A	N/A	GCF_001049735.1	95	d__Bacteria;p__Pseudomonadota;c__Alphaproteobacteria;o__Rhodobacterales;f__Rhodobacteraceae;g__Nereida;s__Nereida ignava	93.66	0.95	d__Bacteria;p__Pseudomonadota;c__Alphaproteobacteria;o__Rhodobacterales;f__Rhodobacteraceae;g__Nereida;s__	taxonomic classification defined by topology and ANI	classification based on placement in class-level tree	GCA_024640765.1, s__Nereida sp024640765, 95.0, 93.04, 0.885	94.66	11	0.99658	Genome not assigned to closest species as it falls outside its pre-defined ANI radius
AGTU_22_bin_16_orig	86.77	2.12	85.57	Neural Network (Specific Model)	11	0.958	11439	318.491	1617345	0.45	1626	204	46945	None	refined	d__Bacteria;p__Bacteroidota;c__Bacteroidia;o__Flavobacteriales;f__Schleiferiaceae;g__UBA10364;s__UBA10364 sp003045825	GCA_003045825.1	95	d__Bacteria;p__Bacteroidota;c__Bacteroidia;o__Flavobacteriales;f__Schleiferiaceae;g__UBA10364;s__UBA10364 sp003045825	97.97	0.904	N/A	N/A	N/A	N/A	N/A	N/A	ani_screen	classification based on ANI only	N/A	N/A	N/A	N/A	N/A
AGTU_22_bin_22_permissive	99.53	0.26	94.67	Gradient Boost (General Model)	11	0.907	48563	332.325	2380499	0.36	2168	81	143757	None	refined	d__Bacteria;p__Bacteroidota;c__Bacteroidia;o__Flavobacteriales;f__CAJJDF01;g__CAJJDF01;s__	N/A	N/A	N/A	N/A	N/A	GCA_023255335.1	95	d__Bacteria;p__Bacteroidota;c__Bacteroidia;o__Flavobacteriales;f__CAJJDF01;g__CAJJDF01;s__CAJJDF01 sp023255335	N/A	N/A	d__Bacteria;p__Bacteroidota;c__Bacteroidia;o__Flavobacteriales;f__CAJJDF01;g__CAJJDF01;s__	taxonomic classification defined by topology and ANI	classification based on placement in class-level tree	GCA_024639505.1, s__CAJJDF01 sp024639505, 95.0, 79.48, 0.153	90.71	11	0.97795	N/A
AGTU_22_bin_24_orig	55.33	6.07	51.15	Gradient Boost (General Model)	11	0.925	1556	213.211	1317220	0.57	1910	841	7069	None	not_refined	d__Bacteria;p__Pseudomonadota;c__Gammaproteobacteria;o__Burkholderiales;f__Burkholderiaceae;g__RS62;s__	N/A	N/A	N/A	N/A	N/A	GCA_021044545.1	95	d__Bacteria;p__Pseudomonadota;c__Gammaproteobacteria;o__Burkholderiales;f__Burkholderiaceae;g__RS62;s__RS62 sp021044545	90.51	0.364	d__Bacteria;p__Pseudomonadota;c__Gammaproteobacteria;o__Burkholderiales;f__Burkholderiaceae;g__RS62;s__	taxonomic classification defined by topology and ANI	classification based on placement in class-level tree	N/A	41.64	11	0.99426	N/A
AGTU_22_bin_35_indper	84.12	1.27	78.84	Gradient Boost (General Model)	11	0.937	11883	274.419	1501020	0.31	1711	212	40723	None	refined	d__Bacteria;p__Pseudomonadota;c__Alphaproteobacteria;o__Puniceispirillales;f__Marisalimonadaceae;g__Marisalimonas;s__Marisalimonas sp937142855	GCA_937142855.1	95	d__Bacteria;p__Pseudomonadota;c__Alphaproteobacteria;o__Puniceispirillales;f__Marisalimonadaceae;g__Marisalimonas;s__Marisalimonas sp937142855	99.33	0.963	N/A	N/A	N/A	N/A	N/A	N/A	ani_screen	classification based on ANI only	N/A	N/A	N/A	N/A	N/A
AGTU_23_bin_11_orig	46.5	0.88	39.2	Gradient Boost (General Model)	11	0.935	1511	201.121	675384	0.3	1050	446	6097	None	not_refined	d__Bacteria;p__Bacteroidota;c__Bacteroidia;o__Flavobacteriales;f__Flavobacteriaceae;g__Marisimplicoccus;s__Marisimplicoccus sp029252345	GCA_029252345.1	95	d__Bacteria;p__Bacteroidota;c__Bacteroidia;o__Flavobacteriales;f__Flavobacteriaceae;g__Marisimplicoccus;s__Marisimplicoccus sp029252345	97.76	0.644	N/A	N/A	N/A	N/A	N/A	N/A	ani_screen	classification based on ANI only	GCA_016777325.1, s__Marisimplicoccus sp016777325, 95.0, 91.38, 0.278; GCA_004214015.1, s__Marisimplicoccus sp004214015, 95.0, 93.94, 0.396	N/A	N/A	N/A	N/A
AGTU_23_bin_29_orig	79.5	2.38	74.69	Neural Network (Specific Model)	11	0.942	2753	234.375	1380181	0.38	1853	564	17188	None	not_refined	d__Bacteria;p__Pseudomonadota;c__Gammaproteobacteria;o__PS1;f__Pseudothioglobaceae;g__Pseudothioglobus;s__Pseudothioglobus singularis	GCF_001281385.1	95.05	d__Bacteria;p__Pseudomonadota;c__Gammaproteobacteria;o__PS1;f__Pseudothioglobaceae;g__Pseudothioglobus;s__Pseudothioglobus singularis	97.37	0.847	N/A	N/A	N/A	N/A	N/A	N/A	ani_screen	classification based on ANI only	GCA_028107545.1, s__Pseudothioglobus singularis_B, 95.0, 97.15, 0.661	N/A	N/A	N/A	N/A
AGTU_23_bin_3_indper	89.99	0.03	80.58	Neural Network (Specific Model)	11	0.959	17016	309.204	1398171	0.29	1449	154	50277	None	refined	d__Bacteria;p__Bacteroidota;c__Bacteroidia;o__Flavobacteriales;f__Flavobacteriaceae;g__MAG-121220-bin8;s__MAG-121220-bin8 sp902510655	GCA_902510655.1	95	d__Bacteria;p__Bacteroidota;c__Bacteroidia;o__Flavobacteriales;f__Flavobacteriaceae;g__MAG-121220-bin8;s__MAG-121220-bin8 sp902510655	96.87	0.747	N/A	N/A	N/A	N/A	N/A	N/A	ani_screen	classification based on ANI only	GCA_905479415.1, s__MAG-121220-bin8 sp905479415, 95.0, 91.57, 0.785; GCA_943789295.1, s__MAG-121220-bin8 sp002700465, 95.0, 90.28, 0.846; GCA_905182765.1, s__MAG-121220-bin8 sp905182765, 95.0, 85.61, 0.533; GCA_018662905.1, s__MAG-121220-bin8 sp018662905, 95.0, 86.87, 0.528; GCA_949372825.1, s__MAG-121220-bin8 sp949372825, 95.56, 86.35, 0.551	N/A	N/A	N/A	N/A
AGTU_23_bin_32_orig	54.62	2.58	48.28	Gradient Boost (General Model)	11	0.918	1904	227.963	1453422	0.55	1956	792	6040	None	not_refined	d__Bacteria;p__Pseudomonadota;c__Gammaproteobacteria;o__Pseudomonadales;f__Halieaceae;g__Luminiphilus;s__Luminiphilus sp913048575	GCA_913048575.1	95	d__Bacteria;p__Pseudomonadota;c__Gammaproteobacteria;o__Pseudomonadales;f__Halieaceae;g__Luminiphilus;s__Luminiphilus sp913048575	97.33	0.574	N/A	N/A	N/A	N/A	N/A	N/A	ani_screen	classification based on ANI only	GCA_018666055.1, s__Luminiphilus sp018666055, 95.0, 92.81, 0.359; GCA_943789425.1, s__Luminiphilus sp943789425, 95.0, 93.38, 0.421; GCA_905182485.1, s__Luminiphilus sp905182485, 95.0, 93.54, 0.518	N/A	N/A	N/A	N/A
AGTU_23_bin_5_permissive	86.78	3.72	83.03	Neural Network (Specific Model)	11	0.926	3757	232.952	1072216	0.37	1424	337	22549	None	not_refined	d__Bacteria;p__Pseudomonadota;c__Gammaproteobacteria;o__Burkholderiales;f__Methylophilaceae;g__Methylopumilus;s__	N/A	N/A	N/A	N/A	N/A	N/A	N/A	N/A	N/A	N/A	d__Bacteria;p__Pseudomonadota;c__Gammaproteobacteria;o__Burkholderiales;f__Methylophilaceae;g__Methylopumilus;s__	taxonomic classification defined by topology and ANI	classification based on placement in class-level tree	GCA_903849185.1, s__Methylopumilus sp903849185, 95.0, 88.06, 0.393; GCA_036745495.1, s__Methylopumilus sp036745495, 95.0, 87.8, 0.407; GCF_006364615.1, s__Methylopumilus rimovensis, 95.0, 87.46, 0.397; GCA_963977845.1, s__Methylopumilus sp003533095, 95.0, 87.35, 0.419; GCA_041165405.1, s__Methylopumilus sp009926035, 95.0, 87.31, 0.372; GCA_041180025.1, s__Methylopumilus sp041180025, 95.0, 86.99, …	76.39	11	0.98626	N/A
AGTU_23_bin_8_orig	68.72	3.98	53.15	Gradient Boost (General Model)	11	0.925	1698	220.847	1372363	0.32	1920	820	6549	None	not_refined	d__Bacteria;p__Bacteroidota;c__Bacteroidia;o__Flavobacteriales;f__Flavobacteriaceae;g__Asprobacillus;s__Asprobacillus sp018608485	GCA_018608485.1	95	d__Bacteria;p__Bacteroidota;c__Bacteroidia;o__Flavobacteriales;f__Flavobacteriaceae;g__Asprobacillus;s__Asprobacillus sp018608485	96.19	0.638	N/A	N/A	N/A	N/A	N/A	N/A	ani_screen	classification based on ANI only	GCA_943788315.1, s__Asprobacillus sp905479435, 95.0, 90.45, 0.203; GCA_943789455.1, s__Asprobacillus sp943789455, 95.0, 91.2, 0.235; GCA_015665265.1, s__Asprobacillus sp015665265, 95.0, 94.88, 0.74; GCA_964021805.1, s__Asprobacillus sp964021805, 95.0, 93.54, 0.649	N/A	N/A	N/A	N/A
AGTU_23_bin_9_indper	48.66	0.75	48.74	Gradient Boost (General Model)	11	0.947	2186	221.497	564464	0.35	807	269	8193	None	not_refined	d__Bacteria;p__Pseudomonadota;c__Gammaproteobacteria;o__Burkholderiales;f__Methylophilaceae;g__BACL14;s__BACL14 sp905181685	GCA_905181685.1	95	d__Bacteria;p__Pseudomonadota;c__Gammaproteobacteria;o__Burkholderiales;f__Methylophilaceae;g__BACL14;s__BACL14 sp905181685	96.96	0.581	N/A	N/A	N/A	N/A	N/A	N/A	ani_screen	classification based on ANI only	GCA_019823025.1, s__BACL14 sp019823025, 95.0, 94.62, 0.817; GCA_028355955.1, s__BACL14 sp028355955, 95.0, 89.96, 0.429	N/A	N/A	N/A	N/A
AGTU_25_bin_1_permissive	92.77	0.57	87.41	Neural Network (Specific Model)	11	0.926	58763	289.74	1272443	0.6	1360	75	194100	None	refined	d__Bacteria;p__Actinomycetota;c__Actinomycetes;o__Actinomycetales;f__Microbacteriaceae;g__Pontimonas;s__Pontimonas sp002172585	GCA_963692965.1	95	d__Bacteria;p__Actinomycetota;c__Actinomycetes;o__Actinomycetales;f__Microbacteriaceae;g__Pontimonas;s__Pontimonas sp002172585	96.74	0.948	N/A	N/A	N/A	N/A	N/A	N/A	ani_screen	classification based on ANI only	N/A	N/A	N/A	N/A	N/A
AGTU_25_bin_11_orig	77.88	1.4	69.95	Gradient Boost (General Model)	11	0.92	3079	250.859	1976003	0.53	2421	740	12900	None	not_refined	d__Bacteria;p__Pseudomonadota;c__Gammaproteobacteria;o__Pseudomonadales;f__Halieaceae;g__Luminiphilus;s__Luminiphilus aquimaris	GCF_026230195.1	95	d__Bacteria;p__Pseudomonadota;c__Gammaproteobacteria;o__Pseudomonadales;f__Halieaceae;g__Luminiphilus;s__Luminiphilus aquimaris	95.09	0.888	N/A	N/A	N/A	N/A	N/A	N/A	ani_screen	classification based on ANI only	N/A	N/A	N/A	N/A	N/A
AGTU_25_bin_14_orig	49.72	0.87	49.94	Neural Network (Specific Model)	11	0.952	1890	228.618	932754	0.42	1299	506	7503	None	not_refined	d__Bacteria;p__Bacteroidota;c__Bacteroidia;o__Flavobacteriales;f__Flavobacteriaceae;g__UBA7446;s__UBA7446 sp002862705	GCA_002862705.1	95	d__Bacteria;p__Bacteroidota;c__Bacteroidia;o__Flavobacteriales;f__Flavobacteriaceae;g__UBA7446;s__UBA7446 sp002862705	97.15	0.886	N/A	N/A	N/A	N/A	N/A	N/A	ani_screen	classification based on ANI only	GCA_002313325.1, s__UBA7446 sp002313325, 95.0, 92.9, 0.533; GCA_009886265.1, s__UBA7446 sp009886265, 95.0, 92.34, 0.656; GCA_038143535.1, s__UBA7446 sp038143535, 95.0, 95.89, 0.826	N/A	N/A	N/A	N/A
AGTU_25_bin_21_orig	81.13	3.96	79.75	Neural Network (Specific Model)	11	0.956	3430	237.468	1039615	0.3	1400	353	11251	None	not_refined	d__Bacteria;p__Pseudomonadota;c__Alphaproteobacteria;o__Pelagibacterales;f__Pelagibacteraceae;g__HIMB114;s__HIMB114 sp002684895	GCA_002684895.1	95	d__Bacteria;p__Pseudomonadota;c__Alphaproteobacteria;o__Pelagibacterales;f__Pelagibacteraceae;g__HIMB114;s__HIMB114 sp002684895	96.65	0.761	N/A	N/A	N/A	N/A	N/A	N/A	ani_screen	classification based on ANI only	GCA_902524955.1, s__HIMB114 sp902524955, 95.0, 87.38, 0.283	N/A	N/A	N/A	N/A
AGTU_25_bin_25_orig	54.25	1.37	48.37	Gradient Boost (General Model)	11	0.935	1763	226.076	1211050	0.41	1675	683	7624	None	not_refined	d__Bacteria;p__Bacteroidota;c__Bacteroidia;o__Flavobacteriales;f__Flavobacteriaceae;g__MS024-2A;s__MS024-2A sp964013865	GCA_964013865.1	95	d__Bacteria;p__Bacteroidota;c__Bacteroidia;o__Flavobacteriales;f__Flavobacteriaceae;g__MS024-2A;s__MS024-2A sp964013865	97.92	0.635	N/A	N/A	N/A	N/A	N/A	N/A	ani_screen	classification based on ANI only	GCA_943789225.1, s__MS024-2A sp002292265, 95.0, 97.18, 0.863	N/A	N/A	N/A	N/A
AGTU_25_bin_3_strict	94.78	0	99.71	Neural Network (Specific Model)	11	0.906	182347	328.642	2062385	0.54	1899	31	416258	None	refined	d__Bacteria;p__Verrucomicrobiota;c__Verrucomicrobiia;o__Opitutales;f__Coraliomargaritaceae;g__UBA7445;s__	N/A	N/A	N/A	N/A	N/A	GCA_002470925.1	95	d__Bacteria;p__Verrucomicrobiota;c__Verrucomicrobiia;o__Opitutales;f__Coraliomargaritaceae;g__UBA7445;s__UBA7445 sp002470925	91.26	0.808	d__Bacteria;p__Verrucomicrobiota;c__Verrucomicrobiia;o__Opitutales;f__Coraliomargaritaceae;g__UBA7445;s__	taxonomic classification defined by topology and ANI	classification based on placement in class-level tree	GCA_009937095.1, s__UBA7445 sp009937095, 95.0, 80.32, 0.181	88.32	11	0.98743	Genome not assigned to closest species as it falls outside its pre-defined ANI radius
AGTU_25_bin_44_strict	82.81	2.53	74.38	Gradient Boost (General Model)	11	0.835	9200	248.692	2721473	0.55	3052	544	53227	None	not_refined	d__Bacteria;p__Pseudomonadota;c__Gammaproteobacteria;o__Pseudomonadales;f__Azotimanducaceae;g__UBA4421;s__UBA4421 sp902613475	GCA_902613475.1	95	d__Bacteria;p__Pseudomonadota;c__Gammaproteobacteria;o__Pseudomonadales;f__Azotimanducaceae;g__UBA4421;s__UBA4421 sp902613475	97.71	0.754	N/A	N/A	N/A	N/A	N/A	N/A	ani_screen	classification based on ANI only	GCA_902528515.1, s__UBA4421 sp902528515, 95.0, 89.61, 0.507; GCA_016779425.1, s__UBA4421 sp016779425, 95.0, 92.91, 0.76; GCA_036157095.1, s__UBA4421 sp036157095, 95.0, 92.82, 0.63	N/A	N/A	N/A	N/A
AGTU_25_bin_8_orig	45.3	0.67	47.49	Gradient Boost (General Model)	11	0.927	2395	241.617	1321282	0.58	1695	583	10077	None	not_refined	d__Bacteria;p__Pseudomonadota;c__Gammaproteobacteria;o__Pseudomonadales;f__Halieaceae;g__Luminiphilus;s__Luminiphilus sp016778085	GCA_016778085.1	95	d__Bacteria;p__Pseudomonadota;c__Gammaproteobacteria;o__Pseudomonadales;f__Halieaceae;g__Luminiphilus;s__Luminiphilus sp016778085	98.25	0.599	N/A	N/A	N/A	N/A	N/A	N/A	ani_screen	classification based on ANI only	GCA_018222695.1, s__Luminiphilus sp018222695, 95.0, 94.43, 0.618; GCA_024638905.1, s__Luminiphilus sp024638905, 95.0, 94.61, 0.689	N/A	N/A	N/A	N/A
AGTU_26_bin_34_orig	64.22	1.92	53.98	Gradient Boost (General Model)	11	0.946	1761	206.29	982028	0.51	1509	578	5933	None	not_refined	d__Bacteria;p__Pseudomonadota;c__Gammaproteobacteria;o__Pseudomonadales;f__Litorivicinaceae;g__HIMB30;s__HIMB30 sp902528165	GCA_902528165.1	95.12	d__Bacteria;p__Pseudomonadota;c__Gammaproteobacteria;o__Pseudomonadales;f__Litorivicinaceae;g__HIMB30;s__HIMB30 sp902528165	97.36	0.66	N/A	N/A	N/A	N/A	N/A	N/A	ani_screen	classification based on ANI only	GCA_009886945.1, s__HIMB30 sp002691485, 95.0, 97.19, 0.833; GCA_024640985.1, s__HIMB30 sp024640985, 95.0, 92.4, 0.631	N/A	N/A	N/A	N/A
AGTU_26_bin_51_orig	48.94	3.04	50.41	Gradient Boost (General Model)	11	0.959	1924	214.27	910442	0.29	1363	489	8408	None	not_refined	d__Bacteria;p__Pseudomonadota;c__Alphaproteobacteria;o__HIMB59;f__GCA-002718135;g__AG-337-I02;s__AG-337-I02 sp902562275	GCA_902562275.1	95	d__Bacteria;p__Pseudomonadota;c__Alphaproteobacteria;o__HIMB59;f__GCA-002718135;g__AG-337-I02;s__AG-337-I02 sp902562275	97.22	0.506	N/A	N/A	N/A	N/A	N/A	N/A	ani_screen	classification based on ANI only	GCA_902553005.1, s__AG-337-I02 sp902553005, 95.0, 93.94, 0.408; GCA_902560675.1, s__AG-337-I02 sp902554185, 95.0, 93.51, 0.327; GCA_902521325.1, s__AG-337-I02 sp902521325, 95.0, 93.94, 0.423; GCA_902602695.1, s__AG-337-I02 sp902602695, 95.0, 93.51, 0.485; GCA_902530685.1, s__AG-337-I02 sp902530685, 95.0, 93.37, 0.24; GCA_902582755.1, s__AG-337-I02 sp902582755, 95.0, 93.94, 0.611; GCA_902525035.1,…	N/A	N/A	N/A	N/A
AGTU_26_bin_53_indper	53.16	0.91	51.81	Neural Network (Specific Model)	11	0.93	2277	208.539	1108753	0.62	1656	534	11351	None	not_refined	d__Bacteria;p__Cyanobacteriota;c__Cyanobacteriia;o__PCC-6307;f__Cyanobiaceae;g__Parasynechococcus;s__Parasynechococcus marisnigri	GCF_000195975.1	95	d__Bacteria;p__Cyanobacteriota;c__Cyanobacteriia;o__PCC-6307;f__Cyanobiaceae;g__Parasynechococcus;s__Parasynechococcus marisnigri	97.28	0.895	N/A	N/A	N/A	N/A	N/A	N/A	ani_screen	classification based on ANI only	GCF_014280195.1, s__Parasynechococcus sp014280195, 95.0, 95.89, 0.87; GCF_014280175.1, s__Parasynechococcus sp004212765, 95.0, 90.27, 0.484	N/A	N/A	N/A	N/A
AGTU_26_bin_9_strict	100	2.34	93.92	Gradient Boost (General Model)	11	0.926	33143	277.842	2115711	0.32	2354	224	119477	None	refined	d__Bacteria;p__Pseudomonadota;c__Alphaproteobacteria;o__Puniceispirillales;f__Marisalimonadaceae;g__Marisalimonas;s__Marisalimonas sp002691185	GCA_002691185.1	95	d__Bacteria;p__Pseudomonadota;c__Alphaproteobacteria;o__Puniceispirillales;f__Marisalimonadaceae;g__Marisalimonas;s__Marisalimonas sp002691185	99	0.958	N/A	N/A	N/A	N/A	N/A	N/A	ani_screen	classification based on ANI only	GCA_937142855.1, s__Marisalimonas sp937142855, 95.0, 84.36, 0.437; GCA_038131365.1, s__Marisalimonas marina, 95.0, 92.57, 0.812	N/A	N/A	N/A	N/A
AGTU_264_bin_10_orig	99.38	0.05	94.91	Neural Network (Specific Model)	11	0.934	100952	331.134	2445187	0.37	2303	38	313264	None	refined	d__Bacteria;p__Bacteroidota;c__Bacteroidia;o__NS11-12g;f__UBA9320;g__UBA9320;s__	N/A	N/A	N/A	N/A	N/A	N/A	N/A	N/A	N/A	N/A	d__Bacteria;p__Bacteroidota;c__Bacteroidia;o__NS11-12g;f__UBA9320;g__UBA9320;s__	taxonomic classification fully defined by topology	classification based on placement in class-level tree	N/A	97.28	11	0.92997	N/A
AGTU_264_bin_27_permissive	79.13	0.37	74.98	Gradient Boost (General Model)	11	0.931	3253	246.823	1418636	0.53	1786	512	16876	None	not_refined	d__Bacteria;p__Pseudomonadota;c__Alphaproteobacteria;o__RS24;f__RS24;g__UBA8337;s__	N/A	N/A	N/A	N/A	N/A	N/A	N/A	N/A	N/A	N/A	d__Bacteria;p__Pseudomonadota;c__Alphaproteobacteria;o__RS24;f__RS24;g__UBA8337;s__	taxonomic classification fully defined by topology	classification based on placement in class-level tree	N/A	64.67	11	0.94203	N/A
AGTU_264_bin_29_indper	63.47	2.53	54.49	Gradient Boost (General Model)	11	0.936	2869	252.94	1212288	0.4	1500	481	11177	None	not_refined	d__Bacteria;p__Bacteroidota;c__Bacteroidia;o__Flavobacteriales;f__Flavobacteriaceae;g__UBA7446;s__UBA7446 sp009937085	GCA_009937085.1	95	d__Bacteria;p__Bacteroidota;c__Bacteroidia;o__Flavobacteriales;f__Flavobacteriaceae;g__UBA7446;s__UBA7446 sp009937085	98.36	0.695	N/A	N/A	N/A	N/A	N/A	N/A	ani_screen	classification based on ANI only	GCA_027621175.1, s__UBA7446 sp027621175, 95.0, 88.57, 0.326; GCA_949487855.1, s__UBA7446 sp949487855, 95.0, 89.92, 0.367; GCA_949528465.1, s__UBA7446 sp949528465, 95.0, 91.29, 0.45	N/A	N/A	N/A	N/A
AGTU_264_bin_3_permissive	79.41	0.63	65.82	Gradient Boost (General Model)	11	0.948	4333	294.285	1627304	0.55	1752	481	19960	None	not_refined	d__Archaea;p__Thermoplasmatota;c__Poseidoniia;o__Poseidoniales;f__Poseidoniaceae;g__Poseidonia;s__Poseidonia sp003602475	GCA_003602475.1	95	d__Archaea;p__Thermoplasmatota;c__Poseidoniia;o__Poseidoniales;f__Poseidoniaceae;g__Poseidonia;s__Poseidonia sp003602475	97.42	0.895	N/A	N/A	N/A	N/A	N/A	N/A	ani_screen	classification based on ANI only	GCA_009887255.1, s__Poseidonia sp009887255, 95.09, 95.93, 0.815	N/A	N/A	N/A	N/A
AGTU_264_bin_30_indper	51.78	0.84	52.31	Gradient Boost (General Model)	11	0.916	2451	226.592	1186975	0.54	1604	543	9703	None	not_refined	d__Bacteria;p__Pseudomonadota;c__Alphaproteobacteria;o__Rhodobacterales;f__Rhodobacteraceae;g__Nereida;s__	N/A	N/A	N/A	N/A	N/A	GCF_001049735.1	95	d__Bacteria;p__Pseudomonadota;c__Alphaproteobacteria;o__Rhodobacterales;f__Rhodobacteraceae;g__Nereida;s__Nereida ignava	93.68	0.845	d__Bacteria;p__Pseudomonadota;c__Alphaproteobacteria;o__Rhodobacterales;f__Rhodobacteraceae;g__Nereida;s__	taxonomic classification defined by topology and ANI	classification based on placement in class-level tree	GCA_024640765.1, s__Nereida sp024640765, 95.0, 93.69, 0.808	47.99	11	0.99663	Genome not assigned to closest species as it falls outside its pre-defined ANI radius
AGTU_264_bin_48_permissive	90.97	0.01	83.45	Neural Network (Specific Model)	11	0.894	38826	286.615	2509396	0.58	2615	133	97951	None	refined	d__Bacteria;p__Pseudomonadota;c__Alphaproteobacteria;o__Rhodobacterales;f__Rhodobacteraceae;g__M30B80;s__	N/A	N/A	N/A	N/A	N/A	N/A	N/A	N/A	N/A	N/A	d__Bacteria;p__Pseudomonadota;c__Alphaproteobacteria;o__Rhodobacterales;f__Rhodobacteraceae;g__M30B80;s__	taxonomic novelty determined using RED	classification based on placement in class-level tree	N/A	86.72	11	0.89736	N/A
AGTU_264_bin_51_indper	60.54	3.63	61.3	Gradient Boost (General Model)	11	0.886	2849	249.541	1620618	0.56	1922	663	10500	None	not_refined	d__Bacteria;p__Pseudomonadota;c__Gammaproteobacteria;o__Pseudomonadales;f__Pseudohongiellaceae;g__UBA9145;s__UBA9145 sp038104835	GCA_038104835.1	95	d__Bacteria;p__Pseudomonadota;c__Gammaproteobacteria;o__Pseudomonadales;f__Pseudohongiellaceae;g__UBA9145;s__UBA9145 sp038104835	97.09	0.904	N/A	N/A	N/A	N/A	N/A	N/A	ani_screen	classification based on ANI only	N/A	N/A	N/A	N/A	N/A
AGTU_264_bin_7_strict	90.58	0.75	95.72	Neural Network (Specific Model)	11	0.948	22054	279.41	1164704	0.31	1321	102	69679	None	refined	d__Bacteria;p__Pseudomonadota;c__Alphaproteobacteria;o__Pelagibacterales;f__Pelagibacteraceae;g__HIMB114;s__	N/A	N/A	N/A	N/A	N/A	N/A	N/A	N/A	N/A	N/A	d__Bacteria;p__Pseudomonadota;c__Alphaproteobacteria;o__Pelagibacterales;f__Pelagibacteraceae;g__HIMB114;s__	taxonomic classification fully defined by topology	classification based on placement in class-level tree	N/A	80.76	11	0.90823	N/A
AGTU_27_bin_10_orig	96.83	0.46	97.91	Gradient Boost (General Model)	11	0.907	22221	314.676	2491377	0.52	2399	188	89272	None	not_refined	d__Bacteria;p__Pseudomonadota;c__Gammaproteobacteria;o__Pseudomonadales;f__Halieaceae;g__Luminiphilus;s__	N/A	N/A	N/A	N/A	N/A	N/A	N/A	N/A	N/A	N/A	d__Bacteria;p__Pseudomonadota;c__Gammaproteobacteria;o__Pseudomonadales;f__Halieaceae;g__Luminiphilus;s__	taxonomic classification defined by topology and ANI	classification based on placement in class-level tree	GCA_913063005.1, s__Luminiphilus sp913063005, 95.0, 85.44, 0.27; GCA_000227505.4, s__Luminiphilus sp000227505, 95.0, 80.15, 0.167	97.36	11	0.98847	N/A
AGTU_27_bin_65_orig	59.51	2.51	49.86	Gradient Boost (General Model)	11	0.951	1981	233.873	813182	0.42	1105	430	8175	None	not_refined	d__Bacteria;p__Bacteroidota;c__Bacteroidia;o__Flavobacteriales;f__Flavobacteriaceae;g__UBA7446;s__UBA7446 sp038143535	GCA_038143535.1	95	d__Bacteria;p__Bacteroidota;c__Bacteroidia;o__Flavobacteriales;f__Flavobacteriaceae;g__UBA7446;s__UBA7446 sp038143535	96.85	0.859	N/A	N/A	N/A	N/A	N/A	N/A	ani_screen	classification based on ANI only	GCA_009886265.1, s__UBA7446 sp009886265, 95.0, 91.57, 0.628; GCA_002313325.1, s__UBA7446 sp002313325, 95.0, 93.02, 0.524; GCA_002862705.1, s__UBA7446 sp002862705, 95.0, 96.79, 0.887	N/A	N/A	N/A	N/A
AGTU_278_bin_109_permissive	90.93	0.32	73.64	Gradient Boost (General Model)	11	0.944	23109	291.229	863034	0.31	936	63	72091	None	refined	d__Bacteria;p__Marinisomatota;c__Marinisomatia;o__Marinisomatales;f__Marinisomataceae;g__Marinisoma;s__	N/A	N/A	N/A	N/A	N/A	N/A	N/A	N/A	N/A	N/A	d__Bacteria;p__Marinisomatota;c__Marinisomatia;o__Marinisomatales;f__Marinisomataceae;g__Marinisoma;s__	taxonomic classification defined by topology and ANI	classification based on placement in class-level tree	GCA_902538565.1, s__Marinisoma sp902538565, 95.0, 86.08, 0.558; GCA_902525615.1, s__Marinisoma sp902525615, 95.0, 85.83, 0.495; GCA_902624275.1, s__Marinisoma sp902624275, 95.0, 85.66, 0.507; GCA_019650355.1, s__Marinisoma sp019650355, 95.0, 85.59, 0.516; GCA_016777965.1, s__Marinisoma sp016777965, 95.0, 85.17, 0.539; GCA_902576865.1, s__Marinisoma sp902576865, 95.0, 85.09, 0.49; GCA_028140795.1,…	74.25	11	0.97096	Genome not assigned to closest species as it falls outside its pre-defined ANI radius
AGTU_278_bin_126_strict	80.4	4.55	76.79	Gradient Boost (General Model)	11	0.865	9659	266.003	2751399	0.42	2988	518	43185	None	not_refined	d__Bacteria;p__Pseudomonadota;c__Alphaproteobacteria;o__Thalassobaculales;f__Thalassobaculaceae;g__UBA7326;s__UBA7326 sp003212315	GCA_003212315.1	95	d__Bacteria;p__Pseudomonadota;c__Alphaproteobacteria;o__Thalassobaculales;f__Thalassobaculaceae;g__UBA7326;s__UBA7326 sp003212315	96.98	0.736	N/A	N/A	N/A	N/A	N/A	N/A	ani_screen	classification based on ANI only	GCA_938028645.1, s__UBA7326 sp938028645, 95.0, 91.86, 0.615; GCA_002709155.1, s__UBA7326 sp002709155, 95.0, 91.06, 0.657; GCA_003284265.1, s__UBA7326 sp003284265, 95.0, 91.42, 0.659	N/A	N/A	N/A	N/A
AGTU_278_bin_128_indper	62.2	0.67	64.09	Neural Network (Specific Model)	11	0.945	6565	275.207	911110	0.29	1046	199	25326	None	not_refined	d__Bacteria;p__Bacteroidota;c__Bacteroidia;o__Flavobacteriales;f__Flavobacteriaceae;g__Marisimplicoccus;s__Marisimplicoccus sp004213645	GCA_004213645.1	95	d__Bacteria;p__Bacteroidota;c__Bacteroidia;o__Flavobacteriales;f__Flavobacteriaceae;g__Marisimplicoccus;s__Marisimplicoccus sp004213645	99.43	0.838	N/A	N/A	N/A	N/A	N/A	N/A	ani_screen	classification based on ANI only	N/A	N/A	N/A	N/A	N/A
AGTU_278_bin_130_strict	88.33	4.81	79.5	Gradient Boost (General Model)	11	0.925	54429	288.188	1012631	0.36	1088	70	123744	None	refined	d__Bacteria;p__Pseudomonadota;c__Gammaproteobacteria;o__SAR86;f__TMED112;g__TMED112;s__TMED112 sp902579195	GCA_902579195.1	95	d__Bacteria;p__Pseudomonadota;c__Gammaproteobacteria;o__SAR86;f__TMED112;g__TMED112;s__TMED112 sp902579195	98.42	0.902	N/A	N/A	N/A	N/A	N/A	N/A	ani_screen	classification based on ANI only	GCA_902535365.1, s__TMED112 sp902535365, 95.0, 94.37, 0.886	N/A	N/A	N/A	N/A
AGTU_278_bin_2_indper	67.11	2.25	62.95	Gradient Boost (General Model)	11	0.942	3448	278.617	2322419	0.56	2623	796	15598	None	not_refined	d__Bacteria;p__Verrucomicrobiota;c__Verrucomicrobiia;o__Limisphaerales;f__UBA1100;g__UBA1100;s__UBA1100 sp038139415	GCA_038139415.1	95	d__Bacteria;p__Verrucomicrobiota;c__Verrucomicrobiia;o__Limisphaerales;f__UBA1100;g__UBA1100;s__UBA1100 sp038139415	95.89	0.825	N/A	N/A	N/A	N/A	N/A	N/A	ani_screen	classification based on ANI only	GCA_913042895.1, s__UBA1100 sp913042895, 95.0, 91.22, 0.536; GCA_913048135.1, s__UBA1100 sp913048135, 95.0, 92.17, 0.55; GCA_964013675.1, s__UBA1100 sp003517285, 95.6, 91.11, 0.467; GCA_011523245.1, s__UBA1100 sp011523245, 95.0, 89.16, 0.349	N/A	N/A	N/A	N/A
AGTU_278_bin_22_strict	98.54	0.05	96.14	Neural Network (Specific Model)	11	0.955	147935	361.125	1687406	0.36	1491	16	366707	None	refined	d__Bacteria;p__Bacteroidota;c__Bacteroidia;o__Flavobacteriales;f__Schleiferiaceae;g__TMED14;s__TMED14 sp002167805	GCA_002167805.1	95	d__Bacteria;p__Bacteroidota;c__Bacteroidia;o__Flavobacteriales;f__Schleiferiaceae;g__TMED14;s__TMED14 sp002167805	99.82	0.967	N/A	N/A	N/A	N/A	N/A	N/A	ani_screen	classification based on ANI only	GCA_002682945.1, s__TMED14 sp002682945, 95.0, 94.35, 0.878	N/A	N/A	N/A	N/A
AGTU_278_bin_46_strict	87.09	2.08	74.56	Gradient Boost (General Model)	11	0.916	11591	298.511	1870217	0.56	1918	286	58983	None	refined	d__Bacteria;p__Bacteroidota;c__Bacteroidia;o__Flavobacteriales;f__Sanyastnellaceae;g__UBA11663;s__UBA11663 sp938085425	GCA_938085425.1	95	d__Bacteria;p__Bacteroidota;c__Bacteroidia;o__Flavobacteriales;f__Sanyastnellaceae;g__UBA11663;s__UBA11663 sp938085425	95.01	0.886	N/A	N/A	N/A	N/A	N/A	N/A	ani_screen	classification based on ANI only	GCA_963933635.1, s__UBA11663 sp963933635, 95.0, 90.59, 0.773	N/A	N/A	N/A	N/A
AGTU_278_bin_6_strict	97.39	0.22	98.19	Neural Network (Specific Model)	11	0.903	149365	309.784	2323570	0.53	2263	40	234314	None	refined	d__Bacteria;p__Pseudomonadota;c__Gammaproteobacteria;o__Burkholderiales;f__Burkholderiaceae;g__Algicoccus;s__	N/A	N/A	N/A	N/A	N/A	N/A	N/A	N/A	N/A	N/A	d__Bacteria;p__Pseudomonadota;c__Gammaproteobacteria;o__Burkholderiales;f__Burkholderiaceae;g__Algicoccus;s__	taxonomic classification fully defined by topology	classification based on placement in class-level tree	N/A	93.47	11	0.97064	N/A
AGTU_278_bin_61_orig	53.83	5.85	52.48	Gradient Boost (General Model)	11	0.953	1627	237.865	1390258	0.56	1861	863	5899	None	not_refined	d__Bacteria;p__Bacteroidota;c__Bacteroidia;o__Flavobacteriales;f__Sanyastnellaceae;g__UA16;s__	N/A	N/A	N/A	N/A	N/A	N/A	N/A	N/A	N/A	N/A	d__Bacteria;p__Bacteroidota;c__Bacteroidia;o__Flavobacteriales;f__Sanyastnellaceae;g__UA16;s__	taxonomic classification defined by topology and ANI	classification based on placement in class-level tree	GCA_002448555.1, s__UA16 sp002448555, 95.0, 92.08, 0.272; GCA_964229455.1, s__UA16 sp964229455, 95.0, 90.83, 0.21; GCA_937884175.1, s__UA16 sp937884175, 95.0, 90.78, 0.233; GCA_938003665.1, s__UA16 sp938003665, 95.0, 90.76, 0.28; GCA_002863125.1, s__UA16 sp002863125, 95.0, 90.27, 0.299; GCA_029979565.1, s__UA16 sp029979565, 95.0, 89.29, 0.156	41.94	11	0.99069	N/A
AGTU_278_bin_66_orig	100	2.81	88.09	Neural Network (Specific Model)	11	0.905	5624	261.547	1927865	0.51	2226	493	21250	None	not_refined	d__Bacteria;p__Pseudomonadota;c__Alphaproteobacteria;o__Puniceispirillales;f__Puniceispirillaceae;g__UBA3439;s__UBA3439 sp017859295	GCA_017859295.1	95	d__Bacteria;p__Pseudomonadota;c__Alphaproteobacteria;o__Puniceispirillales;f__Puniceispirillaceae;g__UBA3439;s__UBA3439 sp017859295	97.85	0.831	N/A	N/A	N/A	N/A	N/A	N/A	ani_screen	classification based on ANI only	GCA_913064995.1, s__UBA3439 sp913064995, 95.0, 92.07, 0.67; GCA_963926175.1, s__UBA3439 sp963926175, 95.0, 92.63, 0.79; GCA_905182545.1, s__UBA3439 sp905182545, 95.0, 92.64, 0.725; GCA_028383305.1, s__UBA3439 sp028383305, 95.0, 93.68, 0.757; GCA_943787735.1, s__UBA3439 sp002378605, 95.0, 91.55, 0.748; GCA_016778825.1, s__UBA3439 sp016778825, 95.0, 92.62, 0.801	N/A	N/A	N/A	N/A
AGTU_278_bin_69_indper	52.39	0.12	40.43	Gradient Boost (General Model)	11	0.941	32540	289.589	775656	0.3	842	47	76429	None	not_refined	d__Bacteria;p__Chloroflexota;c__Dehalococcoidia;o__Lucifugimonadales;f__Lucifugimonadaceae;g__TMED-70;s__TMED-70 sp002699165	GCA_002699165.1	95	d__Bacteria;p__Chloroflexota;c__Dehalococcoidia;o__Lucifugimonadales;f__Lucifugimonadaceae;g__TMED-70;s__TMED-70 sp002699165	98.86	0.913	N/A	N/A	N/A	N/A	N/A	N/A	ani_screen	classification based on ANI only	N/A	N/A	N/A	N/A	N/A
AGTU_278_bin_77_permissive	93.28	0.59	90.95	Gradient Boost (General Model)	11	0.953	124597	343.007	1764888	0.35	1639	29	416269	None	refined	d__Bacteria;p__Marinisomatota;c__Marinisomatia;o__Marinisomatales;f__TCS55;g__TMED108;s__TMED108 sp002172545	GCA_002172545.1	95	d__Bacteria;p__Marinisomatota;c__Marinisomatia;o__Marinisomatales;f__TCS55;g__TMED108;s__TMED108 sp002172545	99.71	0.873	N/A	N/A	N/A	N/A	N/A	N/A	ani_screen	classification based on ANI only	N/A	N/A	N/A	N/A	N/A
AGTU_278_bin_93_indstr	76.21	1.32	65.78	Gradient Boost (General Model)	11	0.946	13583	283.913	1088847	0.31	1212	137	40351	None	refined	d__Bacteria;p__Chloroflexota;c__Dehalococcoidia;o__Lucifugimonadales;f__Lucifugimonadaceae;g__TMED-70;s__TMED-70 sp002171675	GCA_002171675.1	95	d__Bacteria;p__Chloroflexota;c__Dehalococcoidia;o__Lucifugimonadales;f__Lucifugimonadaceae;g__TMED-70;s__TMED-70 sp002171675	99.01	0.883	N/A	N/A	N/A	N/A	N/A	N/A	ani_screen	classification based on ANI only	GCA_008373205.1, s__TMED-70 sp008373205, 95.0, 94.16, 0.884	N/A	N/A	N/A	N/A
AGTU_278_bin_99_permissive	78.38	4.37	73.49	Gradient Boost (General Model)	11	0.9	5768	257.213	3357481	0.56	3925	760	40604	None	not_refined	d__Bacteria;p__Pseudomonadota;c__Alphaproteobacteria;o__UBA8366;f__UBA8366;g__UBA6544;s__UBA6544 sp963968305	GCA_963968305.1	95	d__Bacteria;p__Pseudomonadota;c__Alphaproteobacteria;o__UBA8366;f__UBA8366;g__UBA6544;s__UBA6544 sp963968305	95.3	0.778	N/A	N/A	N/A	N/A	N/A	N/A	ani_screen	classification based on ANI only	N/A	N/A	N/A	N/A	N/A
AGTU_279_bin_104_strict	88.34	0.28	83.97	Neural Network (Specific Model)	11	0.927	27533	326.219	1485018	0.3	1409	103	105619	None	refined	d__Bacteria;p__Bacteroidota;c__Bacteroidia;o__Flavobacteriales;f__Flavobacteriaceae;g__MED-G13;s__MED-G13 sp902510415	GCA_902510415.1	95	d__Bacteria;p__Bacteroidota;c__Bacteroidia;o__Flavobacteriales;f__Flavobacteriaceae;g__MED-G13;s__MED-G13 sp902510415	97.27	0.831	N/A	N/A	N/A	N/A	N/A	N/A	ani_screen	classification based on ANI only	N/A	N/A	N/A	N/A	N/A
AGTU_279_bin_111_strict	84.68	0.73	78.16	Gradient Boost (General Model)	11	0.939	16927	282.066	939997	0.34	1048	92	112628	None	refined	d__Bacteria;p__Pseudomonadota;c__Gammaproteobacteria;o__SAR86;f__TMED112;g__TMED112;s__TMED112 sp004321845	GCA_004321845.1	95	d__Bacteria;p__Pseudomonadota;c__Gammaproteobacteria;o__SAR86;f__TMED112;g__TMED112;s__TMED112 sp004321845	98.9	0.963	N/A	N/A	N/A	N/A	N/A	N/A	ani_screen	classification based on ANI only	GCA_003213455.1, s__TMED112 sp003213455, 95.0, 86.5, 0.605	N/A	N/A	N/A	N/A
AGTU_279_bin_16_strict	79.93	2.71	81.29	Neural Network (Specific Model)	11	0.898	13561	276.189	1541857	0.38	1675	218	61127	None	refined	d__Bacteria;p__Pseudomonadota;c__Gammaproteobacteria;o__PS1;f__Pseudothioglobaceae;g__Pseudothioglobus;s__Pseudothioglobus sp002169705	GCA_902556205.1	95.24	d__Bacteria;p__Pseudomonadota;c__Gammaproteobacteria;o__PS1;f__Pseudothioglobaceae;g__Pseudothioglobus;s__Pseudothioglobus sp002169705	97.27	0.815	N/A	N/A	N/A	N/A	N/A	N/A	ani_screen	classification based on ANI only	GCA_902510115.1, s__Pseudothioglobus sp902510115, 95.0, 95.1, 0.819; GCA_902511025.1, s__Pseudothioglobus sp902511025, 95.0, 93.24, 0.784; GCA_902509905.1, s__Pseudothioglobus sp902509905, 95.0, 87.37, 0.534	N/A	N/A	N/A	N/A
AGTU_279_bin_23_strict	81.95	0.06	75.14	Gradient Boost (General Model)	11	0.917	30591	291.985	1385636	0.4	1455	89	85713	None	refined	d__Bacteria;p__Pseudomonadota;c__Gammaproteobacteria;o__UBA11654;f__UBA11654;g__UBA11654;s__UBA11654 sp002691305	GCA_002691305.1	95	d__Bacteria;p__Pseudomonadota;c__Gammaproteobacteria;o__UBA11654;f__UBA11654;g__UBA11654;s__UBA11654 sp002691305	98.69	0.865	N/A	N/A	N/A	N/A	N/A	N/A	ani_screen	classification based on ANI only	N/A	N/A	N/A	N/A	N/A
AGTU_279_bin_24_strict	98.36	0.07	93.46	Neural Network (Specific Model)	11	0.919	179869	309.333	2379520	0.4	2360	23	465250	None	refined	d__Bacteria;p__Pseudomonadota;c__Alphaproteobacteria;o__Rhodobacterales;f__Rhodobacteraceae;g__Salinivivens;s__Salinivivens marinus	GCA_038142605.1	95	d__Bacteria;p__Pseudomonadota;c__Alphaproteobacteria;o__Rhodobacterales;f__Rhodobacteraceae;g__Salinivivens;s__Salinivivens marinus	96.74	0.927	N/A	N/A	N/A	N/A	N/A	N/A	ani_screen	classification based on ANI only	GCA_902525915.1, s__Salinivivens sp902525915, 95.23, 94.78, 0.818; GCA_001627925.1, s__Salinivivens sp001627925, 95.0, 94.63, 0.845	N/A	N/A	N/A	N/A
AGTU_279_bin_31_indper	42.55	0.01	41.04	Gradient Boost (General Model)	11	0.937	3099	281.92	1640839	0.56	1822	583	11509	None	not_refined	d__Bacteria;p__Verrucomicrobiota;c__Verrucomicrobiia;o__Limisphaerales;f__UBA1100;g__UBA1100;s__UBA1100 sp038139415	GCA_038139415.1	95	d__Bacteria;p__Verrucomicrobiota;c__Verrucomicrobiia;o__Limisphaerales;f__UBA1100;g__UBA1100;s__UBA1100 sp038139415	96.25	0.819	N/A	N/A	N/A	N/A	N/A	N/A	ani_screen	classification based on ANI only	GCA_913048135.1, s__UBA1100 sp913048135, 95.0, 92.87, 0.531; GCA_964013675.1, s__UBA1100 sp003517285, 95.6, 91.37, 0.442; GCA_011523245.1, s__UBA1100 sp011523245, 95.0, 89.58, 0.343; GCA_913042895.1, s__UBA1100 sp913042895, 95.0, 91.34, 0.511	N/A	N/A	N/A	N/A
AGTU_279_bin_39_permissive	91.67	0.46	82.16	Gradient Boost (General Model)	11	0.838	78771	305.359	3483992	0.52	3193	90	211748	None	refined	d__Bacteria;p__Pseudomonadota;c__Gammaproteobacteria;o__Pseudomonadales;f__Azotimanducaceae;g__UBA9926;s__UBA9926 sp913064795	GCA_913064795.1	95	d__Bacteria;p__Pseudomonadota;c__Gammaproteobacteria;o__Pseudomonadales;f__Azotimanducaceae;g__UBA9926;s__UBA9926 sp913064795	99.26	0.89	N/A	N/A	N/A	N/A	N/A	N/A	ani_screen	classification based on ANI only	N/A	N/A	N/A	N/A	N/A
AGTU_279_bin_41_strict	92.77	4.2	93.25	Neural Network (Specific Model)	11	0.898	9513	247.625	1603183	0.36	1943	268	51988	None	not_refined	d__Bacteria;p__Cyanobacteriota;c__Cyanobacteriia;o__PCC-6307;f__Cyanobiaceae;g__Prochlorococcus_B;s__Prochlorococcus_B marinus_B	GCF_000012465.1	95	d__Bacteria;p__Cyanobacteriota;c__Cyanobacteriia;o__PCC-6307;f__Cyanobiaceae;g__Prochlorococcus_B;s__Prochlorococcus_B marinus_B	97.56	0.895	N/A	N/A	N/A	N/A	N/A	N/A	ani_screen	classification based on ANI only	GCA_003280445.1, s__Prochlorococcus_B sp003280445, 95.0, 89.96, 0.662; GCA_003279615.1, s__Prochlorococcus_B sp003279615, 95.0, 87.7, 0.531; GCA_003279565.1, s__Prochlorococcus_B sp003279565, 95.0, 89.59, 0.617; GCA_003279655.1, s__Prochlorococcus_B sp003279655, 95.0, 89.91, 0.67; GCA_003280265.1, s__Prochlorococcus_B sp003280265, 95.0, 87.41, 0.483; GCA_003284375.1, s__Prochlorococcus_B sp003284…	N/A	N/A	N/A	N/A
AGTU_279_bin_81_permissive	79.57	2.18	78.78	Gradient Boost (General Model)	11	0.955	19787	284.574	1104850	0.31	1240	92	76411	None	refined	d__Bacteria;p__Chloroflexota;c__Dehalococcoidia;o__Lucifugimonadales;f__Lucifugimonadaceae;g__GCA-002700125;s__GCA-002700125 sp013911545	GCA_013911545.1	95	d__Bacteria;p__Chloroflexota;c__Dehalococcoidia;o__Lucifugimonadales;f__Lucifugimonadaceae;g__GCA-002700125;s__GCA-002700125 sp013911545	99.11	0.915	N/A	N/A	N/A	N/A	N/A	N/A	ani_screen	classification based on ANI only	N/A	N/A	N/A	N/A	N/A
AGTU_279_bin_82_indper	69.21	1.36	71.45	Gradient Boost (General Model)	11	0.961	9841	281.852	1098879	0.36	1253	166	52783	None	not_refined	d__Bacteria;p__Pseudomonadota;c__Gammaproteobacteria;o__SAR86;f__D2472;g__D2472;s__D2472 sp003331545	GCA_003331545.1	95	d__Bacteria;p__Pseudomonadota;c__Gammaproteobacteria;o__SAR86;f__D2472;g__D2472;s__D2472 sp003331545	99.42	0.805	N/A	N/A	N/A	N/A	N/A	N/A	ani_screen	classification based on ANI only	N/A	N/A	N/A	N/A	N/A
AGTU_279_bin_84_permissive	70.54	1.63	67.36	Gradient Boost (General Model)	11	0.861	4437	245.454	2370661	0.5	2779	676	23248	None	not_refined	d__Bacteria;p__Pseudomonadota;c__Alphaproteobacteria;o__UBA8366;f__UBA8366;g__GCA-002724395;s__	N/A	N/A	N/A	N/A	N/A	N/A	N/A	N/A	N/A	N/A	d__Bacteria;p__Pseudomonadota;c__Alphaproteobacteria;o__UBA8366;f__UBA8366;g__GCA-002724395;s__	taxonomic novelty determined using RED	classification based on placement in class-level tree	N/A	59.97	11	0.95344	N/A
AGTU_279_bin_9_strict	99.04	0.17	99.88	Neural Network (Specific Model)	11	0.919	71598	278.841	2230331	0.59	2459	61	200830	None	refined	d__Bacteria;p__Cyanobacteriota;c__Cyanobacteriia;o__PCC-6307;f__Cyanobiaceae;g__Synechococcus_C;s__Synechococcus_C sp000153285	GCF_000153285.1	95	d__Bacteria;p__Cyanobacteriota;c__Cyanobacteriia;o__PCC-6307;f__Cyanobiaceae;g__Synechococcus_C;s__Synechococcus_C sp000153285	99.12	0.985	N/A	N/A	N/A	N/A	N/A	N/A	ani_screen	classification based on ANI only	GCF_014279875.1, s__Synechococcus_C sp002172935, 95.0, 88.75, 0.725; GCA_000063505.1, s__Synechococcus_C sp000063505, 95.0, 86.13, 0.613; GCF_014279795.1, s__Synechococcus_C sp014279795, 95.0, 88.69, 0.719	N/A	N/A	N/A	N/A
AGTU_279_bin_96_indper	59.03	1.73	55.19	Gradient Boost (General Model)	11	0.957	2821	249.289	834502	0.31	1071	336	11084	None	not_refined	d__Bacteria;p__Bacteroidota;c__Bacteroidia;o__Flavobacteriales;f__Flavobacteriaceae;g__Marisimplicoccus;s__	N/A	N/A	N/A	N/A	N/A	GCA_902594485.1	95	d__Bacteria;p__Bacteroidota;c__Bacteroidia;o__Flavobacteriales;f__Flavobacteriaceae;g__Marisimplicoccus;s__Marisimplicoccus sp902594485	92.79	0.457	d__Bacteria;p__Bacteroidota;c__Bacteroidia;o__Flavobacteriales;f__Flavobacteriaceae;g__Marisimplicoccus;s__	taxonomic classification defined by topology and ANI	classification based on placement in class-level tree	GCA_902593165.1, s__Marisimplicoccus sp902593165, 95.0, 93.12, 0.682; GCA_902516925.1, s__Marisimplicoccus sp902516925, 95.0, 92.05, 0.5; GCA_902519955.1, s__Marisimplicoccus sp902519955, 95.0, 91.88, 0.512; GCA_902620455.1, s__Marisimplicoccus sp902620455, 95.0, 88.37, 0.324; GCA_902629505.1, s__Marisimplicoccus sp902629505, 95.0, 88.29, 0.259; GCA_902622595.1, s__Marisimplicoccus sp902622595, 9…	51.99	11	0.99645	Genome not assigned to closest species as it falls outside its pre-defined ANI radius
AGTU_28_bin_25_orig	92.4	0.15	93.55	Gradient Boost (General Model)	11	0.94	18562	305.385	1615230	0.53	1659	132	52647	None	refined	d__Bacteria;p__Pseudomonadota;c__Alphaproteobacteria;o__RS24;f__RS24;g__JAHEGN01;s__JAHEGN01 sp024645085	GCA_024645085.1	95	d__Bacteria;p__Pseudomonadota;c__Alphaproteobacteria;o__RS24;f__RS24;g__JAHEGN01;s__JAHEGN01 sp024645085	98.96	0.974	N/A	N/A	N/A	N/A	N/A	N/A	ani_screen	classification based on ANI only	GCA_038105345.1, s__JAHEGN01 sp038105345, 95.0, 86.19, 0.626; GCA_937876775.1, s__JAHEGN01 sp937876775, 95.0, 89.1, 0.824	N/A	N/A	N/A	N/A
AGTU_28_bin_33_orig	96.13	0.1	92.87	Neural Network (Specific Model)	11	0.912	153219	338.132	2943191	0.3	2649	50	274608	None	refined	d__Bacteria;p__Bacteroidota;c__Bacteroidia;o__Flavobacteriales;f__Flavobacteriaceae;g__Polaribacter;s__	N/A	N/A	N/A	N/A	N/A	N/A	N/A	N/A	N/A	N/A	d__Bacteria;p__Bacteroidota;c__Bacteroidia;o__Flavobacteriales;f__Flavobacteriaceae;g__Polaribacter;s__	taxonomic classification defined by topology and ANI	classification based on placement in class-level tree	GCF_018861005.1, s__Polaribacter vadi_A, 95.0, 82.34, 0.268; GCF_001975665.1, s__Polaribacter reichenbachii, 95.0, 82.32, 0.264; GCF_001761365.1, s__Polaribacter vadi, 95.0, 81.13, 0.212; GCA_963977615.1, s__Polaribacter sp963977615, 95.0, 80.84, 0.174; GCF_000687935.1, s__Polaribacter sp000687935, 95.0, 80.61, 0.178; GCF_023555495.1, s__Polaribacter sp023555495, 95.0, 80.46, 0.165; GCF_900105145…	76.75	11	0.97054	N/A
AGTU_28_bin_37_strict	89.75	0.34	90.1	Neural Network (Specific Model)	11	0.915	66836	334.192	2139794	0.46	1957	85	149984	None	refined	d__Bacteria;p__Bacteroidota;c__Bacteroidia;o__Flavobacteriales;f__Schleiferiaceae;g__UBA10364;s__	N/A	N/A	N/A	N/A	N/A	N/A	N/A	N/A	N/A	N/A	d__Bacteria;p__Bacteroidota;c__Bacteroidia;o__Flavobacteriales;f__Schleiferiaceae;g__UBA10364;s__	taxonomic classification fully defined by topology	classification based on placement in class-level tree	N/A	80.78	11	0.95587	N/A
AGTU_28_bin_51_orig	65.36	2.78	44.26	Gradient Boost (General Model)	11	0.949	1761	219.692	828396	0.42	1196	476	11418	None	not_refined	d__Bacteria;p__Bacteroidota;c__Bacteroidia;o__Flavobacteriales;f__Flavobacteriaceae;g__UBA7446;s__UBA7446 sp002862705	GCA_002862705.1	95	d__Bacteria;p__Bacteroidota;c__Bacteroidia;o__Flavobacteriales;f__Flavobacteriaceae;g__UBA7446;s__UBA7446 sp002862705	97.31	0.841	N/A	N/A	N/A	N/A	N/A	N/A	ani_screen	classification based on ANI only	GCA_002313325.1, s__UBA7446 sp002313325, 95.0, 93.02, 0.479; GCA_009886265.1, s__UBA7446 sp009886265, 95.0, 91.65, 0.567; GCA_038143535.1, s__UBA7446 sp038143535, 95.0, 96.3, 0.76	N/A	N/A	N/A	N/A
AGTU_28_bin_62_orig	57.87	2.28	50.92	Gradient Boost (General Model)	11	0.924	1967	221.649	914492	0.48	1273	474	6753	None	not_refined	d__Bacteria;p__Pseudomonadota;c__Gammaproteobacteria;o__UBA4575;f__UBA4575;g__UBA1858;s__UBA1858 sp002338385	GCA_002338385.1	95	d__Bacteria;p__Pseudomonadota;c__Gammaproteobacteria;o__UBA4575;f__UBA4575;g__UBA1858;s__UBA1858 sp002338385	97.67	0.872	N/A	N/A	N/A	N/A	N/A	N/A	ani_screen	classification based on ANI only	N/A	N/A	N/A	N/A	N/A
AGTU_280_bin_13_indstr	72.15	0.04	70.09	Neural Network (Specific Model)	11	0.919	16266	285.256	2080114	0.59	2238	186	53452	None	refined	d__Bacteria;p__Pseudomonadota;c__Alphaproteobacteria;o__Rhodobacterales;f__Rhodobacteraceae;g__Octadecabacter;s__	N/A	N/A	N/A	N/A	N/A	N/A	N/A	N/A	N/A	N/A	d__Bacteria;p__Pseudomonadota;c__Alphaproteobacteria;o__Rhodobacterales;f__Rhodobacteraceae;g__Octadecabacter;s__	taxonomic classification fully defined by topology	classification based on placement in class-level tree	N/A	63.2	11	0.97385	N/A
AGTU_280_bin_15_permissive	96.09	1.2	87.4	Neural Network (Specific Model)	11	0.887	43490	293.923	2731977	0.56	2753	132	116240	None	refined	d__Bacteria;p__Pseudomonadota;c__Alphaproteobacteria;o__Rhodobacterales;f__Rhodobacteraceae;g__Celeribacter;s__Celeribacter marinus	GCF_001308265.1	95	d__Bacteria;p__Pseudomonadota;c__Alphaproteobacteria;o__Rhodobacterales;f__Rhodobacteraceae;g__Celeribacter;s__Celeribacter marinus	95.05	0.872	N/A	N/A	N/A	N/A	N/A	N/A	ani_screen	classification based on ANI only	N/A	N/A	N/A	N/A	N/A
AGTU_280_bin_16_indper	63.17	2.39	65.63	Gradient Boost (General Model)	11	0.893	2457	247.654	1628518	0.56	1960	739	11698	None	not_refined	d__Bacteria;p__Pseudomonadota;c__Gammaproteobacteria;o__Pseudomonadales;f__Pseudohongiellaceae;g__UBA9145;s__UBA9145 sp038104835	GCA_038104835.1	95	d__Bacteria;p__Pseudomonadota;c__Gammaproteobacteria;o__Pseudomonadales;f__Pseudohongiellaceae;g__UBA9145;s__UBA9145 sp038104835	97.46	0.891	N/A	N/A	N/A	N/A	N/A	N/A	ani_screen	classification based on ANI only	N/A	N/A	N/A	N/A	N/A
AGTU_280_bin_25_orig	76.66	1.56	68.77	Gradient Boost (General Model)	11	0.92	2193	217.084	1676240	0.54	2375	835	8060	None	not_refined	d__Bacteria;p__Pseudomonadota;c__Alphaproteobacteria;o__Rhodobacterales;f__Rhodobacteraceae;g__Nereida;s__Nereida ignava	GCF_001049735.1	95	d__Bacteria;p__Pseudomonadota;c__Alphaproteobacteria;o__Rhodobacterales;f__Rhodobacteraceae;g__Nereida;s__Nereida ignava	96.28	0.885	N/A	N/A	N/A	N/A	N/A	N/A	ani_screen	classification based on ANI only	GCA_024640765.1, s__Nereida sp024640765, 95.0, 94.97, 0.797	N/A	N/A	N/A	N/A
AGTU_280_bin_32_orig	43.61	3.16	41.06	Gradient Boost (General Model)	11	0.945	1558	218.217	1016999	0.46	1473	649	5193	None	not_refined	d__Bacteria;p__Bacteroidota;c__Bacteroidia;o__Flavobacteriales;f__Schleiferiaceae;g__UBA10364;s__UBA10364 sp018402665	GCA_018402665.1	95	d__Bacteria;p__Bacteroidota;c__Bacteroidia;o__Flavobacteriales;f__Schleiferiaceae;g__UBA10364;s__UBA10364 sp018402665	96.31	0.74	N/A	N/A	N/A	N/A	N/A	N/A	ani_screen	classification based on ANI only	GCA_038143125.1, s__UBA10364 sp038143125, 95.0, 97.46, 0.332; GCA_949487015.1, s__UBA10364 sp949487015, 95.0, 95.55, 0.473; GCA_028357285.1, s__UBA10364 sp028357285, 95.0, 92.88, 0.382; GCA_905478295.1, s__UBA10364 sp002387615, 95.0, 90.46, 0.271	N/A	N/A	N/A	N/A
AGTU_280_bin_5_permissive	81.61	0.57	78.22	Neural Network (Specific Model)	11	0.924	12349	281.7	2812320	0.57	3081	347	51898	None	refined	d__Bacteria;p__Pseudomonadota;c__Alphaproteobacteria;o__Rhodobacterales;f__Rhodobacteraceae;g__Yoonia;s__Yoonia sp023263855	GCA_023263855.1	95	d__Bacteria;p__Pseudomonadota;c__Alphaproteobacteria;o__Rhodobacterales;f__Rhodobacteraceae;g__Yoonia;s__Yoonia sp023263855	95.7	0.843	N/A	N/A	N/A	N/A	N/A	N/A	ani_screen	classification based on ANI only	N/A	N/A	N/A	N/A	N/A
AGTU_280_bin_70_orig	49.85	1	45.19	Gradient Boost (General Model)	11	0.934	1686	212.338	846100	0.53	1244	515	6547	None	not_refined	d__Bacteria;p__Pseudomonadota;c__Alphaproteobacteria;o__RS24;f__RS24;g__JAHEGN01;s__JAHEGN01 sp937876775	GCA_937876775.1	95	d__Bacteria;p__Pseudomonadota;c__Alphaproteobacteria;o__RS24;f__RS24;g__JAHEGN01;s__JAHEGN01 sp937876775	98.22	0.909	N/A	N/A	N/A	N/A	N/A	N/A	ani_screen	classification based on ANI only	GCA_024645085.1, s__JAHEGN01 sp024645085, 95.0, 89.96, 0.41	N/A	N/A	N/A	N/A
AGTU_280_bin_71_orig	54.73	2.58	44.81	Gradient Boost (General Model)	11	0.944	1674	200.229	626359	0.35	989	380	6239	None	not_refined	d__Bacteria;p__Pseudomonadota;c__Gammaproteobacteria;o__Burkholderiales;f__Methylophilaceae;g__BACL14;s__BACL14 sp010023085	GCA_024919215.1	95	d__Bacteria;p__Pseudomonadota;c__Gammaproteobacteria;o__Burkholderiales;f__Methylophilaceae;g__BACL14;s__BACL14 sp010023085	98.22	0.877	N/A	N/A	N/A	N/A	N/A	N/A	ani_screen	classification based on ANI only	GCA_038147655.1, s__BACL14 sp038147655, 95.0, 90.73, 0.321; GCA_913048465.1, s__BACL14 sp913048465, 95.0, 90.4, 0.307; GCA_024919195.1, s__BACL14 sp024919195, 95.0, 90.12, 0.396	N/A	N/A	N/A	N/A
AGTU_280_bin_72_indper	42.31	0.04	45.34	Neural Network (Specific Model)	11	0.964	2161	233.732	548844	0.48	758	273	7091	None	not_refined	d__Bacteria;p__Actinomycetota;c__Actinomycetes;o__Actinomycetales;f__Microbacteriaceae;g__CAJXVY01;s__	N/A	N/A	N/A	N/A	N/A	N/A	N/A	N/A	N/A	N/A	d__Bacteria;p__Actinomycetota;c__Actinomycetes;o__Actinomycetales;f__Microbacteriaceae;g__CAJXVY01;s__	taxonomic classification fully defined by topology	classification based on placement in class-level tree	N/A	38.4	11	0.98497	N/A
AGTU_281_bin_24_permissive	88.59	0.22	80.4	Gradient Boost (General Model)	11	0.917	4772	252.145	2271963	0.58	2759	633	20581	None	not_refined	d__Bacteria;p__Pseudomonadota;c__Alphaproteobacteria;o__Rhodobacterales;f__Rhodobacteraceae;g__M30B80;s__	N/A	N/A	N/A	N/A	N/A	N/A	N/A	N/A	N/A	N/A	d__Bacteria;p__Pseudomonadota;c__Alphaproteobacteria;o__Rhodobacterales;f__Rhodobacteraceae;g__M30B80;s__	taxonomic novelty determined using RED	classification based on placement in class-level tree	N/A	76.55	11	0.89786	N/A
AGTU_281_bin_33_orig	91.11	2.93	93.16	Gradient Boost (General Model)	11	0.946	6501	271.461	1956050	0.62	2280	388	28032	None	not_refined	d__Bacteria;p__Actinomycetota;c__Actinomycetes;o__S36-B12;f__S36-B12;g__S36-B12;s__	N/A	N/A	N/A	N/A	N/A	N/A	N/A	N/A	N/A	N/A	d__Bacteria;p__Actinomycetota;c__Actinomycetes;o__S36-B12;f__S36-B12;g__S36-B12;s__	taxonomic classification fully defined by topology	classification based on placement in class-level tree	N/A	87.61	11	0.97679	N/A
AGTU_281_bin_40_strict	77.94	1.61	75.47	Neural Network (Specific Model)	11	0.931	6757	243.326	902251	0.3	1155	202	39163	None	not_refined	d__Bacteria;p__Pseudomonadota;c__Alphaproteobacteria;o__Pelagibacterales;f__Pelagibacteraceae;g__HIMB114;s__HIMB114 sp000163555	GCA_000163555.2	95	d__Bacteria;p__Pseudomonadota;c__Alphaproteobacteria;o__Pelagibacterales;f__Pelagibacteraceae;g__HIMB114;s__HIMB114 sp000163555	95.08	0.872	N/A	N/A	N/A	N/A	N/A	N/A	ani_screen	classification based on ANI only	GCA_002171085.1, s__HIMB114 sp002171085, 95.0, 93.69, 0.612; GCA_022763425.1, s__HIMB114 sp022763425, 95.0, 94.61, 0.77	N/A	N/A	N/A	N/A
AGTU_281_bin_42_indstr	53.5	4.54	51.23	Neural Network (Specific Model)	11	0.957	2888	224.536	738545	0.28	1053	300	9296	None	not_refined	d__Bacteria;p__Pseudomonadota;c__Alphaproteobacteria;o__Pelagibacterales;f__Pelagibacteraceae;g__Pelagibacter;s__Pelagibacter sp900177485	GCF_900177485.1	95	d__Bacteria;p__Pseudomonadota;c__Alphaproteobacteria;o__Pelagibacterales;f__Pelagibacteraceae;g__Pelagibacter;s__Pelagibacter sp900177485	95.6	0.748	N/A	N/A	N/A	N/A	N/A	N/A	ani_screen	classification based on ANI only	GCA_008638165.1, s__Pelagibacter sp008638165, 95.0, 88.18, 0.316	N/A	N/A	N/A	N/A
AGTU_282_bin_11_orig	91.09	0.35	92.79	Neural Network (Specific Model)	11	0.916	36306	301.128	3696165	0.59	3756	170	123859	None	refined	d__Bacteria;p__Pseudomonadota;c__Alphaproteobacteria;o__Rhodobacterales;f__Rhodobacteraceae;g__Marivita;s__	N/A	N/A	N/A	N/A	N/A	GCF_002115725.1	95	d__Bacteria;p__Pseudomonadota;c__Alphaproteobacteria;o__Rhodobacterales;f__Rhodobacteraceae;g__Marivita;s__Marivita cryptomonadis	94.97	0.913	d__Bacteria;p__Pseudomonadota;c__Alphaproteobacteria;o__Rhodobacterales;f__Rhodobacteraceae;g__Marivita;s__	taxonomic classification defined by topology and ANI	classification based on placement in class-level tree	GCA_024742575.1, s__Marivita sp024742575, 95.0, 86.09, 0.52; GCF_030148515.1, s__Marivita sp030148515, 95.13, 86.07, 0.552; GCF_017643905.1, s__Marivita sp017643905, 95.0, 86.01, 0.548; GCA_947503115.1, s__Marivita sp947503115, 95.0, 85.29, 0.531; GCA_030428355.1, s__Marivita sp030428355, 95.0, 85.23, 0.527; GCF_022763305.1, s__Marivita sp022763305, 95.0, 84.68, 0.502; GCA_041725935.1, s__Marivit…	87.31	11	0.99802	Genome not assigned to closest species as it falls outside its pre-defined ANI radius
AGTU_282_bin_16_indstr	49.03	5.47	60.6	Gradient Boost (General Model)	11	0.894	2656	245.071	2580585	0.34	3146	981	15046	None	not_refined	d__Bacteria;p__Bacteroidota;c__Bacteroidia;o__Flavobacteriales;f__Crocinitomicaceae;g__;s__	N/A	N/A	N/A	N/A	N/A	N/A	N/A	N/A	N/A	N/A	d__Bacteria;p__Bacteroidota;c__Bacteroidia;o__Flavobacteriales;f__Crocinitomicaceae;g__;s__	taxonomic classification fully defined by topology	classification based on placement in class-level tree	N/A	29.83	11	0.87496	N/A
AGTU_282_bin_23_orig	54.57	1.07	39.83	Gradient Boost (General Model)	11	0.914	1631	202.278	1239953	0.55	1873	776	13879	None	not_refined	d__Bacteria;p__Pseudomonadota;c__Alphaproteobacteria;o__Rhodobacterales;f__Rhodobacteraceae;g__Nereida;s__Nereida ignava	GCF_001049735.1	95	d__Bacteria;p__Pseudomonadota;c__Alphaproteobacteria;o__Rhodobacterales;f__Rhodobacteraceae;g__Nereida;s__Nereida ignava	96.65	0.873	N/A	N/A	N/A	N/A	N/A	N/A	ani_screen	classification based on ANI only	GCA_024640765.1, s__Nereida sp024640765, 95.0, 95.45, 0.774	N/A	N/A	N/A	N/A
AGTU_282_bin_25_orig	63.48	7.04	65.84	Gradient Boost (General Model)	11	0.963	1722	208.559	821512	0.3	1269	471	9903	None	not_refined	d__Bacteria;p__Pseudomonadota;c__Alphaproteobacteria;o__Pelagibacterales;f__Pelagibacteraceae;g__Pelagibacter;s__Pelagibacter sp008638165	GCA_008638165.1	95	d__Bacteria;p__Pseudomonadota;c__Alphaproteobacteria;o__Pelagibacterales;f__Pelagibacteraceae;g__Pelagibacter;s__Pelagibacter sp008638165	98.64	0.704	N/A	N/A	N/A	N/A	N/A	N/A	ani_screen	classification based on ANI only	GCF_900177485.1, s__Pelagibacter sp900177485, 95.0, 89.67, 0.376	N/A	N/A	N/A	N/A
AGTU_282_bin_28_orig	48.55	1.62	39.02	Gradient Boost (General Model)	11	0.948	1523	204.812	877869	0.58	1360	574	5014	None	not_refined	d__Bacteria;p__Pseudomonadota;c__Gammaproteobacteria;o__Pseudomonadales;f__Litorivicinaceae;g__Litorivicinus;s__Litorivicinus sp938091715	GCA_938091715.1	95	d__Bacteria;p__Pseudomonadota;c__Gammaproteobacteria;o__Pseudomonadales;f__Litorivicinaceae;g__Litorivicinus;s__Litorivicinus sp938091715	98.44	0.755	N/A	N/A	N/A	N/A	N/A	N/A	ani_screen	classification based on ANI only	N/A	N/A	N/A	N/A	N/A
AGTU_282_bin_43_strict	87.18	0.94	84.2	Neural Network (Specific Model)	11	0.85	34973	303.42	2966528	0.3	2772	158	88634	None	refined	d__Bacteria;p__Bacteroidota;c__Bacteroidia;o__Flavobacteriales;f__Flavobacteriaceae;g__Polaribacter;s__	N/A	N/A	N/A	N/A	N/A	GCF_947503855.1	95	d__Bacteria;p__Bacteroidota;c__Bacteroidia;o__Flavobacteriales;f__Flavobacteriaceae;g__Polaribacter;s__Polaribacter sp947503855	85.91	0.445	d__Bacteria;p__Bacteroidota;c__Bacteroidia;o__Flavobacteriales;f__Flavobacteriaceae;g__Polaribacter;s__	taxonomic classification defined by topology and ANI	classification based on placement in class-level tree	GCF_005885675.1, s__Polaribacter aestuariivivens, 95.0, 81.01, 0.193; GCA_963975825.1, s__Polaribacter sp963975825, 95.0, 80.06, 0.158; GCF_033875165.1, s__Polaribacter sp033875165, 95.0, 79.88, 0.151	70.61	11	0.98996	N/A
AGTU_282_bin_45_permissive	98.15	0.84	99.37	Neural Network (Specific Model)	11	0.932	19812	315.731	2159071	0.33	2129	169	80496	None	refined	d__Bacteria;p__Bacteroidota;c__Bacteroidia;o__Flavobacteriales;f__Flavobacteriaceae;g__Psychroflexus;s__Psychroflexus salarius	GCF_900129035.1	95	d__Bacteria;p__Bacteroidota;c__Bacteroidia;o__Flavobacteriales;f__Flavobacteriaceae;g__Psychroflexus;s__Psychroflexus salarius	97.7	0.944	N/A	N/A	N/A	N/A	N/A	N/A	ani_screen	classification based on ANI only	GCF_017311165.1, s__Psychroflexus sp017311165, 95.0, 89.84, 0.834	N/A	N/A	N/A	N/A
AGTU_282_bin_7_orig	72.97	2.9	76.69	Neural Network (Specific Model)	11	0.895	4107	275.62	3466420	0.4	3760	935	23558	None	not_refined	d__Bacteria;p__Pseudomonadota;c__Gammaproteobacteria;o__Enterobacterales;f__Alteromonadaceae;g__Glaciecola;s__	N/A	N/A	N/A	N/A	N/A	N/A	N/A	N/A	N/A	N/A	d__Bacteria;p__Pseudomonadota;c__Gammaproteobacteria;o__Enterobacterales;f__Alteromonadaceae;g__Glaciecola;s__	taxonomic classification fully defined by topology	classification based on placement in class-level tree	N/A	54.11	11	0.96506	N/A
AGTU_283_bin_10_strict	70.51	2.35	86.91	Gradient Boost (General Model)	4	0.874	11112	268.422	1600017	0.27	1739	294	48665	None	refined	d__Bacteria;p__Patescibacteriota;c__JAEDAM01;o__BD1-5;f__UBA6164;g__CAJXJP01;s__	N/A	N/A	N/A	N/A	N/A	GCA_964022365.1	95	d__Bacteria;p__Patescibacteriota;c__JAEDAM01;o__BD1-5;f__UBA6164;g__CAJXJP01;s__CAJXJP01 sp964022365	90.65	0.677	d__Bacteria;p__Patescibacteriota;c__JAEDAM01;o__BD1-5;f__UBA6164;g__CAJXJP01;s__	taxonomic classification defined by topology and ANI	classification based on placement in class-level tree	GCA_963926055.1, s__CAJXJP01 sp963926055, 95.0, 89.84, 0.632	54.33	4	0.99254	Genome not assigned to closest species as it falls outside its pre-defined ANI radius
AGTU_283_bin_12_indstr	96.28	0.33	94.23	Neural Network (Specific Model)	11	0.928	26583	341.305	3117098	0.37	2830	220	135615	None	refined	d__Bacteria;p__Bacteroidota;c__Bacteroidia;o__Flavobacteriales;f__Crocinitomicaceae;g__Brumimicrobium;s__	N/A	N/A	N/A	N/A	N/A	N/A	N/A	N/A	N/A	N/A	d__Bacteria;p__Bacteroidota;c__Bacteroidia;o__Flavobacteriales;f__Crocinitomicaceae;g__Brumimicrobium;s__	taxonomic classification fully defined by topology	classification based on placement in class-level tree	N/A	94.9	11	0.95807	N/A
AGTU_283_bin_16_orig	92.67	1.7	81.35	Gradient Boost (General Model)	11	0.93	4801	264.31	1289380	0.72	1517	317	16552	None	not_refined	d__Bacteria;p__Actinomycetota;c__Nitriliruptoria;o__Nitriliruptorales;f__Nitriliruptoraceae;g__CSBr16-57R1;s__	N/A	N/A	N/A	N/A	N/A	GCA_018401275.1	95	d__Bacteria;p__Actinomycetota;c__Nitriliruptoria;o__Nitriliruptorales;f__Nitriliruptoraceae;g__CSBr16-57R1;s__CSBr16-57R1 sp018401275	85.98	0.271	d__Bacteria;p__Actinomycetota;c__Nitriliruptoria;o__Nitriliruptorales;f__Nitriliruptoraceae;g__CSBr16-57R1;s__	taxonomic classification defined by topology and ANI	classification based on placement in class-level tree	GCA_913060655.1, s__CSBr16-57R1 sp913060655, 95.0, 85.79, 0.268; GCA_030835875.1, s__CSBr16-57R1 sp030835875, 95.0, 85.61, 0.206	84.35	11	0.96805	N/A
AGTU_283_bin_47_indper	61.17	0.44	46.31	Gradient Boost (General Model)	11	0.936	2237	223.022	1121142	0.39	1574	573	7302	None	not_refined	d__Bacteria;p__Bacteroidota;c__Bacteroidia;o__Flavobacteriales;f__Flavobacteriaceae;g__Arcticimaribacter;s__Arcticimaribacter sp039768455	GCA_039768455.1	95	d__Bacteria;p__Bacteroidota;c__Bacteroidia;o__Flavobacteriales;f__Flavobacteriaceae;g__Arcticimaribacter;s__Arcticimaribacter sp039768455	95.64	0.613	N/A	N/A	N/A	N/A	N/A	N/A	ani_screen	classification based on ANI only	GCA_943787295.1, s__Arcticimaribacter sp943787295, 95.0, 92.77, 0.607	N/A	N/A	N/A	N/A
AGTU_283_bin_65_indper	94.92	0.93	90.47	Gradient Boost (General Model)	11	0.934	7254	300.948	1869501	0.53	1938	330	33114	None	not_refined	d__Bacteria;p__Pseudomonadota;c__Gammaproteobacteria;o__Pseudomonadales;f__Porticoccaceae;g__LSUCC0057;s__	N/A	N/A	N/A	N/A	N/A	N/A	N/A	N/A	N/A	N/A	d__Bacteria;p__Pseudomonadota;c__Gammaproteobacteria;o__Pseudomonadales;f__Porticoccaceae;g__LSUCC0057;s__	taxonomic novelty determined using RED	classification based on placement in class-level tree	N/A	88.3	11	0.94832	N/A
AGTU_283_bin_9_indper	70.01	1.2	57.83	Gradient Boost (General Model)	11	0.916	3063	230.605	1668286	0.58	2214	655	11377	None	not_refined	d__Bacteria;p__Pseudomonadota;c__Alphaproteobacteria;o__Rhodobacterales;f__Rhodobacteraceae;g__M30B80;s__	N/A	N/A	N/A	N/A	N/A	N/A	N/A	N/A	N/A	N/A	d__Bacteria;p__Pseudomonadota;c__Alphaproteobacteria;o__Rhodobacterales;f__Rhodobacteraceae;g__M30B80;s__	taxonomic novelty determined using RED	classification based on placement in class-level tree	N/A	50.79	11	0.90197	N/A
AGTU_284_bin_10_orig	99.61	0	95.38	Neural Network (Specific Model)	11	0.943	319214	341.428	1796248	0.41	1658	11	633714	None	not_refined	d__Bacteria;p__Bacteroidota;c__Bacteroidia;o__Flavobacteriales;f__Flavobacteriaceae;g__UBA7446;s__	N/A	N/A	N/A	N/A	N/A	N/A	N/A	N/A	N/A	N/A	d__Bacteria;p__Bacteroidota;c__Bacteroidia;o__Flavobacteriales;f__Flavobacteriaceae;g__UBA7446;s__	taxonomic classification defined by topology and ANI	classification based on placement in class-level tree	GCA_009886265.1, s__UBA7446 sp009886265, 95.0, 93.83, 0.843; GCA_002862705.1, s__UBA7446 sp002862705, 95.0, 93.12, 0.794; GCA_002313325.1, s__UBA7446 sp002313325, 95.0, 91.39, 0.854; GCA_038143535.1, s__UBA7446 sp038143535, 95.0, 90.49, 0.715; GCA_040261965.1, s__UBA7446 sp040261965, 95.0, 86.21, 0.58; GCA_029247985.1, s__UBA7446 sp029247985, 95.0, 86.2, 0.548; GCA_024639165.1, s__UBA7446 sp02463…	96.56	11	0.98503	Genome not assigned to closest species as it falls outside its pre-defined ANI radius
AGTU_284_bin_18_indper	53.83	0.22	51.04	Neural Network (Specific Model)	11	0.853	4330	262.144	2192185	0.44	2382	573	17058	None	not_refined	d__Bacteria;p__Pseudomonadota;c__Gammaproteobacteria;o__Enterobacterales;f__Vibrionaceae;g__Vibrio;s__Vibrio kanaloae	GCF_024347535.1	95	d__Bacteria;p__Pseudomonadota;c__Gammaproteobacteria;o__Enterobacterales;f__Vibrionaceae;g__Vibrio;s__Vibrio kanaloae	97.87	0.928	N/A	N/A	N/A	N/A	N/A	N/A	ani_screen	classification based on ANI only	GCF_022397955.1, s__Vibrio sp022397955, 95.0, 89.19, 0.424; GCA_000272405.3, s__Vibrio tasmaniensis_A, 95.0, 89.61, 0.49; GCF_022397915.1, s__Vibrio sp022397915, 95.0, 90.25, 0.569; GCF_003345295.1, s__Vibrio splendidus_K, 95.0, 89.94, 0.544; GCF_026241515.1, s__Vibrio sp026241515, 95.0, 90.07, 0.53; GCF_000272045.2, s__Vibrio crassostreae_C, 95.0, 90.81, 0.547; GCA_023206055.1, s__Vibrio cyclitr…	N/A	N/A	N/A	N/A
AGTU_284_bin_22_indper	93.38	0.01	88.52	Gradient Boost (General Model)	11	0.917	15565	298.192	1621541	0.46	1665	152	59483	None	refined	d__Bacteria;p__Pseudomonadota;c__Alphaproteobacteria;o__RS24;f__RS24;g__JAYODZ01;s__	N/A	N/A	N/A	N/A	N/A	N/A	N/A	N/A	N/A	N/A	d__Bacteria;p__Pseudomonadota;c__Alphaproteobacteria;o__RS24;f__RS24;g__JAYODZ01;s__	taxonomic novelty determined using RED	classification based on placement in class-level tree	N/A	91.92	11	0.90356	N/A
AGTU_284_bin_24_orig	48.38	0.41	50.73	Gradient Boost (General Model)	11	0.92	1657	211.353	930213	0.48	1353	564	6057	None	not_refined	d__Bacteria;p__Pseudomonadota;c__Alphaproteobacteria;o__RS24;f__RS24;g__Micropelagos;s__Micropelagos sp000293845	GCA_000293845.2	95	d__Bacteria;p__Pseudomonadota;c__Alphaproteobacteria;o__RS24;f__RS24;g__Micropelagos;s__Micropelagos sp000293845	99.66	0.954	N/A	N/A	N/A	N/A	N/A	N/A	ani_screen	classification based on ANI only	N/A	N/A	N/A	N/A	N/A
AGTU_284_bin_25_orig	49.83	1.84	45.25	Gradient Boost (General Model)	11	0.923	1558	219.005	1010592	0.37	1424	637	5292	None	not_refined	d__Bacteria;p__Bacteroidota;c__Bacteroidia;o__Flavobacteriales;f__Flavobacteriaceae;g__Hel1-33-131;s__	N/A	N/A	N/A	N/A	N/A	N/A	N/A	N/A	N/A	N/A	d__Bacteria;p__Bacteroidota;c__Bacteroidia;o__Flavobacteriales;f__Flavobacteriaceae;g__Hel1-33-131;s__	taxonomic classification defined by topology and ANI	classification based on placement in class-level tree	GCA_943789035.1, s__Hel1-33-131 sp018608725, 95.0, 89.92, 0.251; GCA_943787365.1, s__Hel1-33-131 sp943787365, 95.0, 89.56, 0.198	41.7	11	0.98307	N/A
AGTU_284_bin_26_orig	52.98	3.81	55.58	Gradient Boost (General Model)	11	0.918	1487	200.535	1614079	0.5	2469	1070	5484	None	not_refined	d__Bacteria;p__Pseudomonadota;c__Alphaproteobacteria;o__Rhodobacterales;f__Rhodobacteraceae;g__JAHEJA01;s__	N/A	N/A	N/A	N/A	N/A	N/A	N/A	N/A	N/A	N/A	d__Bacteria;p__Pseudomonadota;c__Alphaproteobacteria;o__Rhodobacterales;f__Rhodobacteraceae;g__JAHEJA01;s__	taxonomic novelty determined using RED	classification based on placement in class-level tree	N/A	41.3	11	0.96483	N/A
AGTU_284_bin_30_indper	86.48	0.15	82.35	Gradient Boost (General Model)	11	0.961	15748	284.607	1057087	0.33	1194	115	68902	None	refined	d__Bacteria;p__Pseudomonadota;c__Gammaproteobacteria;o__SAR86;f__D2472;g__SCGC-AAA076-P13;s__	N/A	N/A	N/A	N/A	N/A	N/A	N/A	N/A	N/A	N/A	d__Bacteria;p__Pseudomonadota;c__Gammaproteobacteria;o__SAR86;f__D2472;g__SCGC-AAA076-P13;s__	taxonomic classification defined by topology and ANI	classification based on placement in class-level tree	GCA_038142505.1, s__SCGC-AAA076-P13 sp038142505, 95.0, 87.9, 0.602; GCA_902558395.1, s__SCGC-AAA076-P13 sp902558395, 95.0, 86.58, 0.567; GCA_902591665.1, s__SCGC-AAA076-P13 sp902591665, 95.0, 86.03, 0.516; GCA_902556355.1, s__SCGC-AAA076-P13 sp902556355, 95.0, 86.0, 0.428; GCA_902635645.1, s__SCGC-AAA076-P13 sp902635645, 95.0, 85.41, 0.484; GCA_902610905.1, s__SCGC-AAA076-P13 sp902610905, 95.0, 8…	82.19	11	0.98022	Genome not assigned to closest species as it falls outside its pre-defined ANI radius
AGTU_284_bin_40_indstr	90.72	0.05	80.46	Neural Network (Specific Model)	11	0.919	8769	275.418	2312641	0.56	2578	372	40913	None	not_refined	d__Bacteria;p__Pseudomonadota;c__Alphaproteobacteria;o__Rhodobacterales;f__Rhodobacteraceae;g__Lentibacter;s__Lentibacter algarum	GCF_040580765.1	95	d__Bacteria;p__Pseudomonadota;c__Alphaproteobacteria;o__Rhodobacterales;f__Rhodobacteraceae;g__Lentibacter;s__Lentibacter algarum	99.59	0.989	N/A	N/A	N/A	N/A	N/A	N/A	ani_screen	classification based on ANI only	GCF_029254145.1, s__Lentibacter sp029254145, 95.0, 95.07, 0.905	N/A	N/A	N/A	N/A
AGTU_284_bin_42_indstr	97.74	0	93.35	Neural Network (Specific Model)	11	0.942	49916	333.626	1921230	0.37	1812	63	116266	None	refined	d__Bacteria;p__Bacteroidota;c__Bacteroidia;o__Flavobacteriales;f__Flavobacteriaceae;g__MS024-2A;s__	N/A	N/A	N/A	N/A	N/A	N/A	N/A	N/A	N/A	N/A	d__Bacteria;p__Bacteroidota;c__Bacteroidia;o__Flavobacteriales;f__Flavobacteriaceae;g__MS024-2A;s__	taxonomic classification defined by topology and ANI	classification based on placement in class-level tree	GCA_029268555.1, s__MS024-2A sp029268555, 95.0, 80.2, 0.194; GCA_002705385.1, s__MS024-2A sp002705385, 95.0, 80.15, 0.152; GCA_029246125.1, s__MS024-2A sp029246125, 95.0, 79.72, 0.18	94.5	11	0.97277	N/A
AGTU_284_bin_49_indstr	70.14	0.32	59.53	Neural Network (Specific Model)	11	0.877	3589	245.347	1648382	0.41	1966	532	16357	None	not_refined	d__Bacteria;p__Pseudomonadota;c__Gammaproteobacteria;o__Enterobacterales;f__Alteromonadaceae;g__Pseudoalteromonas;s__Pseudoalteromonas sp028401415	GCF_013394165.1	96.25	d__Bacteria;p__Pseudomonadota;c__Gammaproteobacteria;o__Enterobacterales;f__Alteromonadaceae;g__Pseudoalteromonas;s__Pseudoalteromonas sp028401415	98.54	0.958	N/A	N/A	N/A	N/A	N/A	N/A	ani_screen	classification based on ANI only	GCF_000238275.3, s__Pseudoalteromonas undina, 95.0, 97.68, 0.942; GCF_004328665.1, s__Pseudoalteromonas sp001974855, 95.0, 95.08, 0.861; GCF_018402495.1, s__Pseudoalteromonas sp018402495, 95.0, 90.51, 0.648; GCF_002310835.1, s__Pseudoalteromonas tetraodonis, 95.0, 92.4, 0.793	N/A	N/A	N/A	N/A
AGTU_285_bin_10_indper	96.65	0.1	93.67	Neural Network (Specific Model)	11	0.912	17812	299.864	1886585	0.48	1916	170	64388	None	refined	d__Bacteria;p__Pseudomonadota;c__Alphaproteobacteria;o__Puniceispirillales;f__Puniceispirillaceae;g__JADHLI01;s__JADHLI01 sp016780775	GCA_016780775.1	95	d__Bacteria;p__Pseudomonadota;c__Alphaproteobacteria;o__Puniceispirillales;f__Puniceispirillaceae;g__JADHLI01;s__JADHLI01 sp016780775	98.37	0.932	N/A	N/A	N/A	N/A	N/A	N/A	ani_screen	classification based on ANI only	GCA_022425485.1, s__JADHLI01 sp022425485, 95.0, 87.4, 0.683	N/A	N/A	N/A	N/A
AGTU_285_bin_16_strict	100	0.09	99.94	Neural Network (Specific Model)	11	0.899	69352	314.655	4686199	0.64	4473	131	179551	None	refined	d__Bacteria;p__Pseudomonadota;c__Alphaproteobacteria;o__Rhodobacterales;f__Rhodobacteraceae;g__Aliishimia;s__	N/A	N/A	N/A	N/A	N/A	N/A	N/A	N/A	N/A	N/A	d__Bacteria;p__Pseudomonadota;c__Alphaproteobacteria;o__Rhodobacterales;f__Rhodobacteraceae;g__Aliishimia;s__	taxonomic classification fully defined by topology	classification based on placement in class-level tree	N/A	97.84	11	0.97027	N/A
AGTU_285_bin_24_permissive	83.45	0.15	79.83	Neural Network (Specific Model)	11	0.903	14301	292.404	1611397	0.59	1665	176	72376	None	refined	d__Bacteria;p__Pseudomonadota;c__Gammaproteobacteria;o__Xanthomonadales;f__Wenzhouxiangellaceae;g__Wenzhouxiangella;s__Wenzhouxiangella sp031580925	GCA_031580925.1	95	d__Bacteria;p__Pseudomonadota;c__Gammaproteobacteria;o__Xanthomonadales;f__Wenzhouxiangellaceae;g__Wenzhouxiangella;s__Wenzhouxiangella sp031580925	95.48	0.921	N/A	N/A	N/A	N/A	N/A	N/A	ani_screen	classification based on ANI only	N/A	N/A	N/A	N/A	N/A
AGTU_285_bin_32_permissive	87.12	5.25	85.92	Neural Network (Specific Model)	11	0.956	7566	277.84	2017840	0.53	2325	454	33378	None	not_refined	d__Bacteria;p__Pseudomonadota;c__Gammaproteobacteria;o__Nitrococcales;f__Nitrococcaceae;g__Spiribacter;s__	N/A	N/A	N/A	N/A	N/A	GCF_009649225.1	95	d__Bacteria;p__Pseudomonadota;c__Gammaproteobacteria;o__Nitrococcales;f__Nitrococcaceae;g__Spiribacter;s__Spiribacter salilacus	87.75	0.491	d__Bacteria;p__Pseudomonadota;c__Gammaproteobacteria;o__Nitrococcales;f__Nitrococcaceae;g__Spiribacter;s__	taxonomic classification defined by topology and ANI	classification based on placement in class-level tree	N/A	81.47	11	0.98747	N/A
AGTU_285_bin_34_strict	97.46	0.05	94.4	Neural Network (Specific Model)	11	0.913	178183	337.401	2854229	0.45	2580	48	569577	None	refined	d__Bacteria;p__Bacteroidota;c__Bacteroidia;o__Flavobacteriales;f__Schleiferiaceae;g__Croceimicrobium;s__	N/A	N/A	N/A	N/A	N/A	N/A	N/A	N/A	N/A	N/A	d__Bacteria;p__Bacteroidota;c__Bacteroidia;o__Flavobacteriales;f__Schleiferiaceae;g__Croceimicrobium;s__	taxonomic classification fully defined by topology	classification based on placement in class-level tree	N/A	95.63	11	0.95543	N/A
AGTU_285_bin_35_indper	56.43	2.59	55.33	Gradient Boost (General Model)	11	0.954	3362	238.903	781170	0.49	1045	298	14418	None	not_refined	d__Bacteria;p__Actinomycetota;c__Actinomycetes;o__Actinomycetales;f__Microbacteriaceae;g__CAJXVY01;s__	N/A	N/A	N/A	N/A	N/A	N/A	N/A	N/A	N/A	N/A	d__Bacteria;p__Actinomycetota;c__Actinomycetes;o__Actinomycetales;f__Microbacteriaceae;g__CAJXVY01;s__	taxonomic classification fully defined by topology	classification based on placement in class-level tree	N/A	41.66	11	0.98639	N/A
AGTU_285_bin_5_permissive	77.23	0.85	70.33	Gradient Boost (General Model)	11	0.891	3001	273.527	2158717	0.68	2350	833	28899	None	not_refined	d__Bacteria;p__Verrucomicrobiota;c__Verrucomicrobiia;o__Opitutales;f__Puniceicoccaceae;g__Puniceicoccus;s__	N/A	N/A	N/A	N/A	N/A	GCA_913056175.1	95	d__Bacteria;p__Verrucomicrobiota;c__Verrucomicrobiia;o__Opitutales;f__Puniceicoccaceae;g__Puniceicoccus;s__Puniceicoccus sp913056175	89.28	0.439	d__Bacteria;p__Verrucomicrobiota;c__Verrucomicrobiia;o__Opitutales;f__Puniceicoccaceae;g__Puniceicoccus;s__	taxonomic classification defined by topology and ANI	classification based on placement in class-level tree	N/A	64.04	11	0.98542	N/A
AGTU_285_bin_7_indper	67.99	3.21	66.88	Gradient Boost (General Model)	11	0.905	6096	275.265	1847063	0.55	2031	397	29028	None	not_refined	d__Bacteria;p__Pseudomonadota;c__Gammaproteobacteria;o__Burkholderiales;f__Burkholderiaceae;g__Algicoccus;s__	N/A	N/A	N/A	N/A	N/A	N/A	N/A	N/A	N/A	N/A	d__Bacteria;p__Pseudomonadota;c__Gammaproteobacteria;o__Burkholderiales;f__Burkholderiaceae;g__Algicoccus;s__	taxonomic classification fully defined by topology	classification based on placement in class-level tree	N/A	52.5	11	0.97226	N/A
AGTU_286_bin_14_indper	86.83	1.2	77.92	Gradient Boost (General Model)	11	0.929	12490	301.724	2064051	0.55	2123	287	41646	None	refined	d__Bacteria;p__Pseudomonadota;c__Gammaproteobacteria;o__Pseudomonadales;f__Halieaceae;g__Luminiphilus;s__	N/A	N/A	N/A	N/A	N/A	GCA_913057135.1	95	d__Bacteria;p__Pseudomonadota;c__Gammaproteobacteria;o__Pseudomonadales;f__Halieaceae;g__Luminiphilus;s__Luminiphilus sp913057135	82.14	0.228	d__Bacteria;p__Pseudomonadota;c__Gammaproteobacteria;o__Pseudomonadales;f__Halieaceae;g__Luminiphilus;s__	taxonomic classification defined by topology and ANI	classification based on placement in class-level tree	N/A	81.53	11	0.98621	N/A
AGTU_286_bin_17_indstr	100	0.42	99.96	Neural Network (Specific Model)	11	0.919	512209	347.17	3024458	0.34	2672	12	1063015	None	not_refined	d__Bacteria;p__Bacteroidota;c__Bacteroidia;o__Flavobacteriales;f__Crocinitomicaceae;g__Lishizhenia;s__	N/A	N/A	N/A	N/A	N/A	N/A	N/A	N/A	N/A	N/A	d__Bacteria;p__Bacteroidota;c__Bacteroidia;o__Flavobacteriales;f__Crocinitomicaceae;g__Lishizhenia;s__	taxonomic novelty determined using RED	classification based on placement in class-level tree	N/A	98.45	11	0.89077	N/A
AGTU_286_bin_21_strict	70.25	0.81	65.78	Neural Network (Specific Model)	11	0.923	3283	235.956	839339	0.49	1099	299	18147	None	not_refined	d__Bacteria;p__Actinomycetota;c__Actinomycetes;o__Actinomycetales;f__Microbacteriaceae;g__CAJXVY01;s__	N/A	N/A	N/A	N/A	N/A	N/A	N/A	N/A	N/A	N/A	d__Bacteria;p__Actinomycetota;c__Actinomycetes;o__Actinomycetales;f__Microbacteriaceae;g__CAJXVY01;s__	taxonomic classification fully defined by topology	classification based on placement in class-level tree	N/A	57.86	11	0.98415	N/A
AGTU_286_bin_6_indper	76.12	0.11	78.91	Gradient Boost (General Model)	11	0.933	11246	269.187	1576373	0.5	1829	222	43611	None	refined	d__Bacteria;p__Pseudomonadota;c__Gammaproteobacteria;o__Pseudomonadales;f__Litorivicinaceae;g__HIMB30;s__HIMB30 sp902528165	GCA_902528165.1	95.12	d__Bacteria;p__Pseudomonadota;c__Gammaproteobacteria;o__Pseudomonadales;f__Litorivicinaceae;g__HIMB30;s__HIMB30 sp902528165	97.95	0.689	N/A	N/A	N/A	N/A	N/A	N/A	ani_screen	classification based on ANI only	GCA_024640985.1, s__HIMB30 sp024640985, 95.0, 90.48, 0.709; GCA_009886945.1, s__HIMB30 sp002691485, 95.0, 94.88, 0.761	N/A	N/A	N/A	N/A
AGTU_286_bin_9_strict	97.17	0.84	93.46	Gradient Boost (General Model)	11	0.927	35428	323.267	1922247	0.54	1842	114	160040	None	refined	d__Bacteria;p__Pseudomonadota;c__Gammaproteobacteria;o__Xanthomonadales;f__Wenzhouxiangellaceae;g__Wenzhouxiangella;s__	N/A	N/A	N/A	N/A	N/A	GCA_018400355.1	95	d__Bacteria;p__Pseudomonadota;c__Gammaproteobacteria;o__Xanthomonadales;f__Wenzhouxiangellaceae;g__Wenzhouxiangella;s__Wenzhouxiangella sp018400355	84.86	0.282	d__Bacteria;p__Pseudomonadota;c__Gammaproteobacteria;o__Xanthomonadales;f__Wenzhouxiangellaceae;g__Wenzhouxiangella;s__	taxonomic classification defined by topology and ANI	classification based on placement in class-level tree	N/A	94.2	11	0.99055	N/A
AGTU_287_bin_29_orig	99.97	1.1	98.63	Gradient Boost (General Model)	11	0.949	37025	314.947	2187697	0.56	2206	98	130152	None	refined	d__Bacteria;p__Pseudomonadota;c__Gammaproteobacteria;o__Pseudomonadales;f__Litorivicinaceae;g__Litorivicinus;s__	N/A	N/A	N/A	N/A	N/A	N/A	N/A	N/A	N/A	N/A	d__Bacteria;p__Pseudomonadota;c__Gammaproteobacteria;o__Pseudomonadales;f__Litorivicinaceae;g__Litorivicinus;s__	taxonomic classification fully defined by topology	classification based on placement in class-level tree	N/A	95.43	11	0.96074	N/A
AGTU_287_bin_46_strict	83.33	3.55	81.06	Gradient Boost (General Model)	11	0.93	8352	279.286	2038725	0.47	2267	381	33521	None	not_refined	d__Bacteria;p__Pseudomonadota;c__Gammaproteobacteria;o__Pseudomonadales;f__Balneatricaceae;g__Marinobacterium_E;s__	N/A	N/A	N/A	N/A	N/A	GCA_018623095.1	95	d__Bacteria;p__Pseudomonadota;c__Gammaproteobacteria;o__Pseudomonadales;f__Balneatricaceae;g__Marinobacterium_E;s__Marinobacterium_E sp018623095	83.16	0.304	d__Bacteria;p__Pseudomonadota;c__Gammaproteobacteria;o__Pseudomonadales;f__Balneatricaceae;g__Marinobacterium_E;s__	taxonomic classification defined by topology and ANI	classification based on placement in class-level tree	GCF_013283365.1, s__Marinobacterium_E sp013283365, 95.0, 86.03, 0.473; GCA_949499045.1, s__Marinobacterium_E sp949499045, 95.0, 85.52, 0.363	68.13	11	0.99525	N/A
AGTU_287_bin_47_indper	58.39	0.31	54.62	Neural Network (Specific Model)	11	0.929	4383	269.903	1375800	0.44	1582	390	20924	None	not_refined	d__Bacteria;p__Pseudomonadota;c__Gammaproteobacteria;o__Enterobacterales;f__Alteromonadaceae;g__Opacimonas;s__Opacimonas sp023268935	GCA_023268935.1	95	d__Bacteria;p__Pseudomonadota;c__Gammaproteobacteria;o__Enterobacterales;f__Alteromonadaceae;g__Opacimonas;s__Opacimonas sp023268935	97.25	0.889	N/A	N/A	N/A	N/A	N/A	N/A	ani_screen	classification based on ANI only	GCA_014872805.1, s__Opacimonas sp014872805, 95.0, 94.43, 0.881; GCF_024300645.1, s__Opacimonas sp024300645, 95.18, 94.4, 0.886	N/A	N/A	N/A	N/A
AGTU_287_bin_6_strict	73.07	0.2	70.91	Gradient Boost (General Model)	11	0.914	3552	245.249	1875526	0.59	2335	648	23786	None	not_refined	d__Bacteria;p__Pseudomonadota;c__Alphaproteobacteria;o__Rhodobacterales;f__Rhodobacteraceae;g__Pseudosulfitobacter;s__	N/A	N/A	N/A	N/A	N/A	N/A	N/A	N/A	N/A	N/A	d__Bacteria;p__Pseudomonadota;c__Alphaproteobacteria;o__Rhodobacterales;f__Rhodobacteraceae;g__Pseudosulfitobacter;s__	taxonomic novelty determined using RED	classification based on placement in class-level tree	N/A	64.91	11	0.92626	N/A
AGTU_287_bin_64_indper	46.01	1.33	47.42	Gradient Boost (General Model)	11	0.954	2426	223.164	572518	0.29	819	265	7781	None	not_refined	d__Bacteria;p__Pseudomonadota;c__Alphaproteobacteria;o__Pelagibacterales;f__Pelagibacteraceae;g__Pelagibacter;s__Pelagibacter sp900177485	GCF_900177485.1	95	d__Bacteria;p__Pseudomonadota;c__Alphaproteobacteria;o__Pelagibacterales;f__Pelagibacteraceae;g__Pelagibacter;s__Pelagibacter sp900177485	97.01	0.816	N/A	N/A	N/A	N/A	N/A	N/A	ani_screen	classification based on ANI only	GCA_008638165.1, s__Pelagibacter sp008638165, 95.0, 88.89, 0.361	N/A	N/A	N/A	N/A
AGTU_287_bin_7_orig	55.31	0.02	52.68	Gradient Boost (General Model)	11	0.953	2749	273.09	1332194	0.62	1552	505	12910	None	not_refined	d__Bacteria;p__Bacteroidota;c__Bacteroidia;o__Flavobacteriales;f__Sanyastnellaceae;g__UBA8752;s__	N/A	N/A	N/A	N/A	N/A	N/A	N/A	N/A	N/A	N/A	d__Bacteria;p__Bacteroidota;c__Bacteroidia;o__Flavobacteriales;f__Sanyastnellaceae;g__UBA8752;s__	taxonomic classification defined by topology and ANI	classification based on placement in class-level tree	GCA_937967465.1, s__UBA8752 sp937967465, 95.0, 87.63, 0.217	46.19	11	0.98567	N/A
AGTU_287_bin_77_permissive	75.78	2.47	76.56	Neural Network (Specific Model)	11	0.949	7862	302.519	1850464	0.47	1939	322	53682	None	not_refined	d__Bacteria;p__Bacteroidota;c__Bacteroidia;o__Flavobacteriales;f__Schleiferiaceae;g__UBA10364;s__	N/A	N/A	N/A	N/A	N/A	N/A	N/A	N/A	N/A	N/A	d__Bacteria;p__Bacteroidota;c__Bacteroidia;o__Flavobacteriales;f__Schleiferiaceae;g__UBA10364;s__	taxonomic classification fully defined by topology	classification based on placement in class-level tree	N/A	62.35	11	0.95184	N/A
AGTU_288_bin_13_indstr	99.54	0.08	99.98	Neural Network (Specific Model)	11	0.903	206343	338.295	2434880	0.3	2168	22	695627	None	refined	d__Bacteria;p__Bacteroidota;c__Bacteroidia;o__Flavobacteriales;f__Flavobacteriaceae;g__Polaribacter;s__Polaribacter sp947503855	GCF_947503855.1	95	d__Bacteria;p__Bacteroidota;c__Bacteroidia;o__Flavobacteriales;f__Flavobacteriaceae;g__Polaribacter;s__Polaribacter sp947503855	98.35	0.865	N/A	N/A	N/A	N/A	N/A	N/A	ani_screen	classification based on ANI only	N/A	N/A	N/A	N/A	N/A
AGTU_288_bin_14_strict	100	0.39	99.91	Neural Network (Specific Model)	11	0.905	296364	326.396	2648498	0.34	2451	23	388576	None	refined	d__Bacteria;p__Bacteroidota;c__Bacteroidia;o__Flavobacteriales;f__Crocinitomicaceae;g__Lishizhenia;s__	N/A	N/A	N/A	N/A	N/A	N/A	N/A	N/A	N/A	N/A	d__Bacteria;p__Bacteroidota;c__Bacteroidia;o__Flavobacteriales;f__Crocinitomicaceae;g__Lishizhenia;s__	taxonomic novelty determined using RED	classification based on placement in class-level tree	N/A	98.11	11	0.89141	N/A
AGTU_288_bin_21_orig	65.06	3.67	59.65	Gradient Boost (General Model)	11	0.913	2007	235.335	1591343	0.36	2062	848	7729	None	not_refined	d__Bacteria;p__Bacteroidota;c__Bacteroidia;o__Flavobacteriales;f__CAJJDF01;g__CAJJDF01;s__	N/A	N/A	N/A	N/A	N/A	N/A	N/A	N/A	N/A	N/A	d__Bacteria;p__Bacteroidota;c__Bacteroidia;o__Flavobacteriales;f__CAJJDF01;g__CAJJDF01;s__	taxonomic classification fully defined by topology	classification based on placement in class-level tree	N/A	48.93	11	0.97782	N/A
AGTU_288_bin_29_indstr	81.06	0.72	64.22	Gradient Boost (General Model)	11	0.954	17122	271.218	934268	0.32	1100	93	62432	None	refined	d__Bacteria;p__Pseudomonadota;c__Gammaproteobacteria;o__GCA-002705445;f__GCA-002716945;g__CACLCV01;s__	N/A	N/A	N/A	N/A	N/A	GCA_016779485.1	95	d__Bacteria;p__Pseudomonadota;c__Gammaproteobacteria;o__GCA-002705445;f__GCA-002716945;g__CACLCV01;s__CACLCV01 sp016779485	93.75	0.752	d__Bacteria;p__Pseudomonadota;c__Gammaproteobacteria;o__GCA-002705445;f__GCA-002716945;g__CACLCV01;s__	taxonomic classification defined by topology and ANI	classification based on placement in class-level tree	GCA_029979505.1, s__CACLCV01 sp029979505, 95.0, 84.8, 0.448	70.55	11	0.99144	Genome not assigned to closest species as it falls outside its pre-defined ANI radius
AGTU_288_bin_47_orig	68.5	0.32	59.41	Gradient Boost (General Model)	11	0.874	2221	190.647	531241	0.42	816	250	6252	None	not_refined	d__Bacteria;p__Patescibacteriota;c__Minisyncoccia;o__UBA9973;f__CSBR16-119;g__;s__	N/A	N/A	N/A	N/A	N/A	N/A	N/A	N/A	N/A	N/A	d__Bacteria;p__Patescibacteriota;c__Minisyncoccia;o__UBA9973;f__CSBR16-119;g__;s__	taxonomic novelty determined using RED	classification based on placement in class-level tree	N/A	36.52	11	0.84697	N/A
AGTU_289_bin_10_indstr	95.93	0.15	86.94	Gradient Boost (General Model)	11	0.93	16649	348.028	2097816	0.42	1871	198	41416	None	not_refined	d__Bacteria;p__Bacteroidota_A;c__Rhodothermia;o__Balneolales;f__Balneolaceae;g__UBA1275;s__UBA1275 sp002457365	GCA_002457365.1	95	d__Bacteria;p__Bacteroidota_A;c__Rhodothermia;o__Balneolales;f__Balneolaceae;g__UBA1275;s__UBA1275 sp002457365	97.52	0.895	N/A	N/A	N/A	N/A	N/A	N/A	ani_screen	classification based on ANI only	GCA_938091655.1, s__UBA1275 sp938091655, 95.0, 92.07, 0.775; GCA_902529365.1, s__UBA1275 sp902529365, 95.0, 91.91, 0.761; GCA_018401935.1, s__UBA1275 sp018401935, 95.0, 91.63, 0.861; GCA_964007875.1, s__UBA1275 sp002323515, 95.0, 93.23, 0.761	N/A	N/A	N/A	N/A
AGTU_289_bin_12_indstr	98.64	0.33	92.35	Gradient Boost (General Model)	11	0.942	80063	374.741	2917419	0.6	2451	92	172032	None	refined	d__Bacteria;p__Bacteroidota;c__Bacteroidia;o__Flavobacteriales;f__Sanyastnellaceae;g__JALQTD01;s__	N/A	N/A	N/A	N/A	N/A	GCA_030427925.1	95	d__Bacteria;p__Bacteroidota;c__Bacteroidia;o__Flavobacteriales;f__Sanyastnellaceae;g__JALQTD01;s__JALQTD01 sp030427925	94.21	0.84	d__Bacteria;p__Bacteroidota;c__Bacteroidia;o__Flavobacteriales;f__Sanyastnellaceae;g__JALQTD01;s__	taxonomic classification defined by topology and ANI	classification based on placement in class-level tree	GCA_023264155.1, s__JALQTD01 sp023264155, 95.0, 80.86, 0.176	97.9	11	0.99697	Genome not assigned to closest species as it falls outside its pre-defined ANI radius
AGTU_289_bin_14_strict	95.43	0.04	90.4	Neural Network (Specific Model)	11	0.854	116272	315.906	3415879	0.48	3081	71	203208	None	refined	d__Bacteria;p__Pseudomonadota;c__Gammaproteobacteria;o__Pseudomonadales;f__Cellvibrionaceae;g__Pseudomaricurvus;s__	N/A	N/A	N/A	N/A	N/A	N/A	N/A	N/A	N/A	N/A	d__Bacteria;p__Pseudomonadota;c__Gammaproteobacteria;o__Pseudomonadales;f__Cellvibrionaceae;g__Pseudomaricurvus;s__	taxonomic classification fully defined by topology	classification based on placement in class-level tree	N/A	94.22	11	0.94363	N/A
AGTU_289_bin_15_permissive	79.91	0.33	77.35	Gradient Boost (General Model)	11	0.948	7189	314.711	3233607	0.58	3257	586	25393	None	not_refined	d__Bacteria;p__Bacteroidota_A;c__Rhodothermia;o__Rhodothermales;f__UBA10348;g__1-14-0-65-60-17;s__	N/A	N/A	N/A	N/A	N/A	N/A	N/A	N/A	N/A	N/A	d__Bacteria;p__Bacteroidota_A;c__Rhodothermia;o__Rhodothermales;f__UBA10348;g__1-14-0-65-60-17;s__	taxonomic classification fully defined by topology	classification based on placement in class-level tree	N/A	74.25	11	0.91142	N/A
AGTU_289_bin_19_orig	36.78	4.16	39.66	Neural Network (Specific Model)	11	0.91	1471	205.753	1748891	0.42	2588	1164	5138	None	not_refined	d__Bacteria;p__Bacteroidota;c__Bacteroidia;o__Flavobacteriales;f__Flavobacteriaceae;g__Olleya;s__	N/A	N/A	N/A	N/A	N/A	N/A	N/A	N/A	N/A	N/A	d__Bacteria;p__Bacteroidota;c__Bacteroidia;o__Flavobacteriales;f__Flavobacteriaceae;g__Olleya;s__	taxonomic classification fully defined by topology	classification based on placement in class-level tree	N/A	22.32	11	0.99161	Genome has more than 10.0% of markers with multiple hits
AGTU_289_bin_22_orig	51.21	1.14	46.42	Gradient Boost (General Model)	11	0.91	2021	230.067	1126164	0.32	1488	581	8210	None	not_refined	d__Bacteria;p__Bacteroidota;c__Bacteroidia;o__Flavobacteriales;f__Crocinitomicaceae;g__CAIUKX01;s__	N/A	N/A	N/A	N/A	N/A	N/A	N/A	N/A	N/A	N/A	d__Bacteria;p__Bacteroidota;c__Bacteroidia;o__Flavobacteriales;f__Crocinitomicaceae;g__CAIUKX01;s__	taxonomic classification fully defined by topology	classification based on placement in class-level tree	N/A	32.59	11	0.92017	N/A
AGTU_289_bin_24_strict	87.28	1	71.48	Gradient Boost (General Model)	11	0.926	11582	277.34	1009450	0.44	1127	169	49640	None	refined	d__Bacteria;p__Bacillota;c__Bacilli;o__Izemoplasmatales;f__Izemoplasmataceae;g__JAGYII01;s__	N/A	N/A	N/A	N/A	N/A	GCA_018400875.1	95	d__Bacteria;p__Bacillota;c__Bacilli;o__Izemoplasmatales;f__Izemoplasmataceae;g__JAGYII01;s__JAGYII01 sp018400875	89.5	0.748	d__Bacteria;p__Bacillota;c__Bacilli;o__Izemoplasmatales;f__Izemoplasmataceae;g__JAGYII01;s__	taxonomic classification defined by topology and ANI	classification based on placement in class-level tree	GCA_913057225.1, s__JAGYII01 sp913057225, 95.0, 80.62, 0.221	76.57	11	0.99587	Genome not assigned to closest species as it falls outside its pre-defined ANI radius
AGTU_289_bin_25_strict	61.85	2.85	70.49	Neural Network (Specific Model)	11	0.904	4000	229.941	991952	0.49	1306	326	21188	None	not_refined	d__Bacteria;p__Actinomycetota;c__Actinomycetes;o__Actinomycetales;f__Microbacteriaceae;g__CAJXVY01;s__	N/A	N/A	N/A	N/A	N/A	GCA_031580995.1	95	d__Bacteria;p__Actinomycetota;c__Actinomycetes;o__Actinomycetales;f__Microbacteriaceae;g__CAJXVY01;s__CAJXVY01 sp031580995	84.23	0.188	d__Bacteria;p__Actinomycetota;c__Actinomycetes;o__Actinomycetales;f__Microbacteriaceae;g__CAJXVY01;s__	taxonomic classification defined by topology and ANI	classification based on placement in class-level tree	N/A	59.55	11	0.9858	N/A
AGTU_289_bin_28_strict	77.4	3.55	78.81	Gradient Boost (General Model)	11	0.893	3836	243.037	2319577	0.59	2847	771	21211	None	not_refined	d__Bacteria;p__Pseudomonadota;c__Alphaproteobacteria;o__Rhodobacterales;f__Rhodobacteraceae;g__Pseudosulfitobacter;s__	N/A	N/A	N/A	N/A	N/A	N/A	N/A	N/A	N/A	N/A	d__Bacteria;p__Pseudomonadota;c__Alphaproteobacteria;o__Rhodobacterales;f__Rhodobacteraceae;g__Pseudosulfitobacter;s__	taxonomic novelty determined using RED	classification based on placement in class-level tree	N/A	64.75	11	0.92741	N/A
AGTU_289_bin_4_indper	63.24	0.84	57.37	Neural Network (Specific Model)	11	0.919	3835	255.084	2215223	0.64	2665	650	11951	None	not_refined	d__Bacteria;p__Pseudomonadota;c__Alphaproteobacteria;o__Rhodobacterales;f__Rhodobacteraceae;g__Sulfitobacter;s__	N/A	N/A	N/A	N/A	N/A	N/A	N/A	N/A	N/A	N/A	d__Bacteria;p__Pseudomonadota;c__Alphaproteobacteria;o__Rhodobacterales;f__Rhodobacteraceae;g__Sulfitobacter;s__	taxonomic classification fully defined by topology	classification based on placement in class-level tree	N/A	58.3	11	0.98533	N/A
AGTU_289_bin_40_permissive	81.95	0.62	82.79	Gradient Boost (General Model)	11	0.93	11230	323.286	2463547	0.37	2367	369	35857	None	refined	d__Bacteria;p__Bacteroidota;c__Bacteroidia;o__Flavobacteriales;f__Vicingaceae;g__Acidiluteibacter;s__	N/A	N/A	N/A	N/A	N/A	N/A	N/A	N/A	N/A	N/A	d__Bacteria;p__Bacteroidota;c__Bacteroidia;o__Flavobacteriales;f__Vicingaceae;g__Acidiluteibacter;s__	taxonomic classification fully defined by topology	classification based on placement in class-level tree	N/A	77.08	11	0.94758	N/A
AGTU_289_bin_45_indper	48.67	1.84	48.65	Gradient Boost (General Model)	11	0.913	3007	243.808	2006198	0.56	2510	712	13169	None	not_refined	d__Bacteria;p__Pseudomonadota;c__Alphaproteobacteria;o__UBA8366;f__GCA-2696645;g__Pacificispira;s__	N/A	N/A	N/A	N/A	N/A	N/A	N/A	N/A	N/A	N/A	d__Bacteria;p__Pseudomonadota;c__Alphaproteobacteria;o__UBA8366;f__GCA-2696645;g__Pacificispira;s__	taxonomic classification fully defined by topology	classification based on placement in class-level tree	N/A	43.78	11	0.93018	N/A
AGTU_289_bin_46_orig	55.64	1.66	54.63	Gradient Boost (General Model)	11	0.926	1863	227.353	1301897	0.33	1773	714	6407	None	not_refined	d__Bacteria;p__Bacteroidota;c__Bacteroidia;o__Flavobacteriales;f__Flavobacteriaceae;g__Psychroflexus;s__Psychroflexus salarius	GCF_900129035.1	95	d__Bacteria;p__Bacteroidota;c__Bacteroidia;o__Flavobacteriales;f__Flavobacteriaceae;g__Psychroflexus;s__Psychroflexus salarius	97.67	0.871	N/A	N/A	N/A	N/A	N/A	N/A	ani_screen	classification based on ANI only	GCF_017311165.1, s__Psychroflexus sp017311165, 95.0, 90.51, 0.508	N/A	N/A	N/A	N/A
AGTU_289_bin_48_strict	94.22	0.03	93.35	Neural Network (Specific Model)	11	0.896	61424	305.107	2454086	0.46	2408	83	171997	None	refined	d__Bacteria;p__Pseudomonadota;c__Gammaproteobacteria;o__Nitrosococcales;f__Methylophagaceae;g__Methylophaga;s__	N/A	N/A	N/A	N/A	N/A	GCF_000156355.1	95	d__Bacteria;p__Pseudomonadota;c__Gammaproteobacteria;o__Nitrosococcales;f__Methylophagaceae;g__Methylophaga;s__Methylophaga thiooxydans	79.65	0.171	d__Bacteria;p__Pseudomonadota;c__Gammaproteobacteria;o__Nitrosococcales;f__Methylophagaceae;g__Methylophaga;s__	taxonomic classification defined by topology and ANI	classification based on placement in class-level tree	N/A	94.2	11	0.97299	N/A
AGTU_289_bin_51_permissive	99.69	2.7	87.63	Gradient Boost (General Model)	11	0.909	11356	291.696	3338953	0.34	3474	474	127118	None	refined	d__Bacteria;p__Bacteroidota;c__Bacteroidia;o__Flavobacteriales;f__Flavobacteriaceae;g__Algorimicrobium;s__	N/A	N/A	N/A	N/A	N/A	N/A	N/A	N/A	N/A	N/A	d__Bacteria;p__Bacteroidota;c__Bacteroidia;o__Flavobacteriales;f__Flavobacteriaceae;g__Algorimicrobium;s__	taxonomic classification defined by topology and ANI	classification based on placement in class-level tree	GCF_008086165.1, s__Algorimicrobium algoritergicola, 95.0, 83.95, 0.319; GCF_023205095.1, s__Algorimicrobium sp023205095, 95.0, 83.7, 0.298; GCF_900115185.1, s__Algorimicrobium echini, 95.0, 83.63, 0.31; GCA_963972425.1, s__Algorimicrobium sp002414705, 95.0, 83.33, 0.313; GCF_008086205.1, s__Algorimicrobium myxarmorum, 95.0, 81.53, 0.17	64.61	11	0.98572	N/A
AGTU_289_bin_53_permissive	66.72	1.03	72.1	Neural Network (Specific Model)	11	0.912	3733	261.654	2694539	0.41	3137	824	29184	None	not_refined	d__Bacteria;p__Bacteroidota;c__Bacteroidia;o__Flavobacteriales;f__Flavobacteriaceae;g__Flagellimonas;s__	N/A	N/A	N/A	N/A	N/A	GCF_040148835.1	95	d__Bacteria;p__Bacteroidota;c__Bacteroidia;o__Flavobacteriales;f__Flavobacteriaceae;g__Flagellimonas;s__Flagellimonas sp040148835	88.76	0.407	d__Bacteria;p__Bacteroidota;c__Bacteroidia;o__Flavobacteriales;f__Flavobacteriaceae;g__Flagellimonas;s__	taxonomic classification defined by topology and ANI	classification based on placement in class-level tree	GCF_003581615.1, s__Flagellimonas lutimaris, 95.0, 87.27, 0.273; GCA_963677115.1, s__Flagellimonas sp963677115, 95.0, 87.05, 0.214; GCF_000224085.1, s__Flagellimonas ruestringensis, 95.0, 86.86, 0.248; GCF_011068285.1, s__Flagellimonas oceani, 95.0, 86.73, 0.208; GCA_013911645.1, s__Flagellimonas sp013911645, 95.0, 86.68, 0.236; GCF_035818535.1, s__Flagellimonas halotolerans, 95.0, 86.39, 0.219; …	61.5	11	0.99513	N/A
AGTU_289_bin_56_indper	76.98	0.97	74.19	Gradient Boost (General Model)	11	0.914	4132	259.771	795976	0.41	936	235	14688	None	not_refined	d__Bacteria;p__Patescibacteriota;c__Gracilibacteria;o__UBA4473;f__UBA4473;g__M50B91;s__	N/A	N/A	N/A	N/A	N/A	N/A	N/A	N/A	N/A	N/A	d__Bacteria;p__Patescibacteriota;c__Gracilibacteria;o__UBA4473;f__UBA4473;g__M50B91;s__	taxonomic classification fully defined by topology	classification based on placement in class-level tree	N/A	56.51	11	0.96943	N/A
AGTU_289_bin_7_indper	91.84	0.94	93.2	Neural Network (Specific Model)	11	0.942	17502	316.212	2113022	0.35	2103	185	71454	None	refined	d__Bacteria;p__Bacteroidota;c__Bacteroidia;o__Flavobacteriales;f__Flavobacteriaceae;g__Psychroflexus;s__	N/A	N/A	N/A	N/A	N/A	N/A	N/A	N/A	N/A	N/A	d__Bacteria;p__Bacteroidota;c__Bacteroidia;o__Flavobacteriales;f__Flavobacteriaceae;g__Psychroflexus;s__	taxonomic classification defined by topology and ANI	classification based on placement in class-level tree	GCF_900129035.1, s__Psychroflexus salarius, 95.0, 81.51, 0.16	88.17	11	0.97266	N/A
AGTU_29_bin_10_orig	98.22	0.88	96.13	Gradient Boost (General Model)	11	0.919	29810	324.456	2422362	0.52	2290	125	107248	None	refined	d__Bacteria;p__Pseudomonadota;c__Gammaproteobacteria;o__Pseudomonadales;f__Porticoccaceae;g__HTCC2207;s__HTCC2207 sp024644595	GCA_024644595.1	95	d__Bacteria;p__Pseudomonadota;c__Gammaproteobacteria;o__Pseudomonadales;f__Porticoccaceae;g__HTCC2207;s__HTCC2207 sp024644595	99.41	0.953	N/A	N/A	N/A	N/A	N/A	N/A	ani_screen	classification based on ANI only	N/A	N/A	N/A	N/A	N/A
AGTU_29_bin_17_orig	42.9	4.07	43.81	Gradient Boost (General Model)	11	0.948	1663	230.553	1071438	0.48	1473	646	7196	None	not_refined	d__Bacteria;p__Bacteroidota;c__Bacteroidia;o__Flavobacteriales;f__Schleiferiaceae;g__UBA10364;s__	N/A	N/A	N/A	N/A	N/A	N/A	N/A	N/A	N/A	N/A	d__Bacteria;p__Bacteroidota;c__Bacteroidia;o__Flavobacteriales;f__Schleiferiaceae;g__UBA10364;s__	taxonomic classification fully defined by topology	classification based on placement in class-level tree	N/A	33.2	11	0.95417	N/A
AGTU_29_bin_7_permissive	99.99	0.02	97.98	Gradient Boost (General Model)	11	0.916	158843	335.031	2700549	0.4	2465	21	385859	None	refined	d__Bacteria;p__Bacteroidota;c__Bacteroidia;o__NS11-12g;f__UBA9320;g__UBA9320;s__UBA9320 sp003485825	GCA_003485825.1	95	d__Bacteria;p__Bacteroidota;c__Bacteroidia;o__NS11-12g;f__UBA9320;g__UBA9320;s__UBA9320 sp003485825	97.13	0.799	N/A	N/A	N/A	N/A	N/A	N/A	ani_screen	classification based on ANI only	N/A	N/A	N/A	N/A	N/A
AGTU_3_bin_9_indper	98.95	0.18	92.04	Gradient Boost (General Model)	11	0.959	27064	369.351	2353961	0.55	2040	138	108683	None	refined	d__Bacteria;p__Bacteroidota;c__Bacteroidia;o__Flavobacteriales;f__Sanyastnellaceae;g__UA16;s__UA16 sp938074325	GCA_938074325.1	95	d__Bacteria;p__Bacteroidota;c__Bacteroidia;o__Flavobacteriales;f__Sanyastnellaceae;g__UA16;s__UA16 sp938074325	98.66	0.929	N/A	N/A	N/A	N/A	N/A	N/A	ani_screen	classification based on ANI only	N/A	N/A	N/A	N/A	N/A
AGTU_30_bin_14_permissive	97.75	0.33	96.16	Neural Network (Specific Model)	11	0.9	83107	308.785	2046652	0.55	1990	57	157454	None	refined	d__Bacteria;p__Pseudomonadota;c__Alphaproteobacteria;o__Puniceispirillales;f__Puniceispirillaceae;g__HIMB100;s__	N/A	N/A	N/A	N/A	N/A	N/A	N/A	N/A	N/A	N/A	d__Bacteria;p__Pseudomonadota;c__Alphaproteobacteria;o__Puniceispirillales;f__Puniceispirillaceae;g__HIMB100;s__	taxonomic classification defined by topology and ANI	classification based on placement in class-level tree	GCA_937988715.1, s__HIMB100 sp937988715, 95.0, 83.2, 0.407; GCA_000238815.2, s__HIMB100 sp000238815, 95.0, 79.96, 0.207	95.37	11	0.9536	N/A
AGTU_30_bin_4_orig	88.88	2.87	78.75	Gradient Boost (General Model)	11	0.905	6986	298.052	2321181	0.53	2353	394	37368	None	not_refined	d__Bacteria;p__Pseudomonadota;c__Gammaproteobacteria;o__Pseudomonadales;f__Halieaceae;g__Luminiphilus;s__Luminiphilus sp913063005	GCA_913063005.1	95	d__Bacteria;p__Pseudomonadota;c__Gammaproteobacteria;o__Pseudomonadales;f__Halieaceae;g__Luminiphilus;s__Luminiphilus sp913063005	95.31	0.74	N/A	N/A	N/A	N/A	N/A	N/A	ani_screen	classification based on ANI only	N/A	N/A	N/A	N/A	N/A
AGTU_30_bin_45_orig	54.74	1.46	46.72	Gradient Boost (General Model)	11	0.955	1842	221.025	843574	0.3	1219	465	7480	None	not_refined	d__Bacteria;p__Bacteroidota;c__Bacteroidia;o__Flavobacteriales;f__Flavobacteriaceae;g__Eutrophosalina;s__Eutrophosalina marina	GCA_038147175.1	95	d__Bacteria;p__Bacteroidota;c__Bacteroidia;o__Flavobacteriales;f__Flavobacteriaceae;g__Eutrophosalina;s__Eutrophosalina marina	97.01	0.885	N/A	N/A	N/A	N/A	N/A	N/A	ani_screen	classification based on ANI only	GCA_002703065.1, s__Eutrophosalina sp002703065, 95.0, 93.94, 0.439; GCA_038119895.1, s__Eutrophosalina sp038119895, 95.0, 92.4, 0.621	N/A	N/A	N/A	N/A
AGTU_30_bin_5_permissive	61.84	2.18	54.64	Gradient Boost (General Model)	11	0.944	2608	219.592	719427	0.3	1034	323	11189	None	not_refined	d__Bacteria;p__Pseudomonadota;c__Alphaproteobacteria;o__Pelagibacterales;f__Pelagibacteraceae;g__HIMB114;s__HIMB114 sp000163555	GCA_000163555.2	95	d__Bacteria;p__Pseudomonadota;c__Alphaproteobacteria;o__Pelagibacterales;f__Pelagibacteraceae;g__HIMB114;s__HIMB114 sp000163555	95.76	0.858	N/A	N/A	N/A	N/A	N/A	N/A	ani_screen	classification based on ANI only	GCA_002171085.1, s__HIMB114 sp002171085, 95.0, 94.07, 0.555; GCA_022763425.1, s__HIMB114 sp022763425, 95.0, 95.44, 0.69	N/A	N/A	N/A	N/A
AGTU_30_bin_50_orig	56.37	2.21	44.51	Gradient Boost (General Model)	11	0.937	1571	200.212	756618	0.48	1184	481	5466	None	not_refined	d__Bacteria;p__Pseudomonadota;c__Gammaproteobacteria;o__Chromatiales;f__Sedimenticolaceae;g__VMDJ01;s__VMDJ01 sp008080925	GCA_008080925.1	95	d__Bacteria;p__Pseudomonadota;c__Gammaproteobacteria;o__Chromatiales;f__Sedimenticolaceae;g__VMDJ01;s__VMDJ01 sp008080925	97.12	0.71	N/A	N/A	N/A	N/A	N/A	N/A	ani_screen	classification based on ANI only	GCA_038144195.1, s__VMDJ01 sp038144195, 95.0, 92.05, 0.588; GCA_038146785.1, s__VMDJ01 sp038146785, 95.0, 93.4, 0.68	N/A	N/A	N/A	N/A
AGTU_30_bin_53_strict	92.87	0.75	83.07	Neural Network (Specific Model)	11	0.92	15239	293.158	1723274	0.4	1806	199	48256	None	not_refined	d__Bacteria;p__Bacteroidota;c__Bacteroidia;o__Flavobacteriales;f__Flavobacteriaceae;g__Arcticimaribacter;s__Arcticimaribacter sp039768455	GCA_039768455.1	95	d__Bacteria;p__Bacteroidota;c__Bacteroidia;o__Flavobacteriales;f__Flavobacteriaceae;g__Arcticimaribacter;s__Arcticimaribacter sp039768455	95.23	0.818	N/A	N/A	N/A	N/A	N/A	N/A	ani_screen	classification based on ANI only	GCA_943787295.1, s__Arcticimaribacter sp943787295, 95.0, 92.75, 0.873	N/A	N/A	N/A	N/A
AGTU_30_bin_6_orig	92.23	1.4	82.78	Gradient Boost (General Model)	11	0.954	7048	304.002	1888445	0.45	1980	383	23489	None	not_refined	d__Bacteria;p__Bacteroidota;c__Bacteroidia;o__Flavobacteriales;f__Schleiferiaceae;g__UBA10364;s__	N/A	N/A	N/A	N/A	N/A	N/A	N/A	N/A	N/A	N/A	d__Bacteria;p__Bacteroidota;c__Bacteroidia;o__Flavobacteriales;f__Schleiferiaceae;g__UBA10364;s__	taxonomic classification defined by topology and ANI	classification based on placement in class-level tree	GCA_012269745.1, s__UBA10364 sp012269745, 95.0, 89.99, 0.744; GCA_018623275.1, s__UBA10364 sp018623275, 95.0, 87.29, 0.586; GCA_011525035.1, s__UBA10364 sp011525035, 95.0, 86.91, 0.427; GCA_003385605.1, s__UBA10364 sp003385605, 95.0, 86.62, 0.409; GCA_949486955.1, s__UBA10364 sp949486955, 95.0, 85.23, 0.291; GCA_002430755.1, s__UBA10364 sp002430755, 95.0, 85.18, 0.274; GCA_913049845.1, s__UBA1036…	76.91	11	0.9901	Genome not assigned to closest species as it falls outside its pre-defined ANI radius
AGTU_30_bin_9_indper	88.69	0.14	80.49	Gradient Boost (General Model)	11	0.922	9952	271.474	1865612	0.56	2116	308	56559	None	not_refined	d__Bacteria;p__Pseudomonadota;c__Alphaproteobacteria;o__Rhodobacterales;f__Rhodobacteraceae;g__M30B80;s__M30B80 sp015693905	GCA_015693905.1	95	d__Bacteria;p__Pseudomonadota;c__Alphaproteobacteria;o__Rhodobacterales;f__Rhodobacteraceae;g__M30B80;s__M30B80 sp015693905	97.07	0.957	N/A	N/A	N/A	N/A	N/A	N/A	ani_screen	classification based on ANI only	GCA_015689775.1, s__M30B80 sp015689775, 95.0, 93.34, 0.883	N/A	N/A	N/A	N/A
AGTU_31C_bin_11_orig	64.04	3.71	56.49	Gradient Boost (General Model)	11	0.896	1602	206.076	1227874	0.51	1784	769	6667	None	not_refined	d__Bacteria;p__Pseudomonadota;c__Alphaproteobacteria;o__Puniceispirillales;f__Puniceispirillaceae;g__UBA3439;s__UBA3439 sp017859295	GCA_017859295.1	95	d__Bacteria;p__Pseudomonadota;c__Alphaproteobacteria;o__Puniceispirillales;f__Puniceispirillaceae;g__UBA3439;s__UBA3439 sp017859295	97.49	0.698	N/A	N/A	N/A	N/A	N/A	N/A	ani_screen	classification based on ANI only	GCA_905182545.1, s__UBA3439 sp905182545, 95.0, 93.57, 0.586; GCA_016778825.1, s__UBA3439 sp016778825, 95.0, 93.85, 0.415; GCA_028383305.1, s__UBA3439 sp028383305, 95.0, 94.29, 0.653; GCA_913064995.1, s__UBA3439 sp913064995, 95.0, 93.89, 0.495; GCA_943787735.1, s__UBA3439 sp002378605, 95.0, 92.31, 0.532; GCA_963926175.1, s__UBA3439 sp963926175, 95.0, 93.37, 0.627	N/A	N/A	N/A	N/A
AGTU_31C_bin_12_orig	46.46	2.2	0	Neural Network (Specific Model)	11	0.839	1520	223.756	7590062	0.63	9507	4893	6151	None	not_refined	d__Bacteria;p__;c__;o__;f__;g__;s__	N/A	N/A	N/A	N/A	N/A	N/A	N/A	N/A	N/A	N/A	d__Bacteria;p__Patescibacteriota;c__;o__;f__;g__;s__	taxonomic novelty determined using RED	classification based on consensus between backbone and class-level tree	N/A	20.15	11	0.36542	N/A
AGTU_31C_bin_19_indstr	100	0.02	89.91	Neural Network (Specific Model)	11	0.941	209417	347.9	1938633	0.39	1752	20	474703	None	not_refined	d__Bacteria;p__Bacteroidota;c__Bacteroidia;o__Flavobacteriales;f__Flavobacteriaceae;g__UBA7446;s__UBA7446 sp027621175	GCA_027621175.1	95	d__Bacteria;p__Bacteroidota;c__Bacteroidia;o__Flavobacteriales;f__Flavobacteriaceae;g__UBA7446;s__UBA7446 sp027621175	98.17	0.816	N/A	N/A	N/A	N/A	N/A	N/A	ani_screen	classification based on ANI only	GCA_949528465.1, s__UBA7446 sp949528465, 95.0, 86.74, 0.57; GCA_949487855.1, s__UBA7446 sp949487855, 95.0, 86.57, 0.635; GCA_009937085.1, s__UBA7446 sp009937085, 95.0, 86.81, 0.522	N/A	N/A	N/A	N/A
AGTU_31C_bin_33_strict	87.2	3.07	83.9	Neural Network (Specific Model)	11	0.927	16351	302.529	1852515	0.39	1897	203	53084	None	not_refined	d__Bacteria;p__Bacteroidota;c__Bacteroidia;o__Flavobacteriales;f__Flavobacteriaceae;g__Arcticimaribacter;s__Arcticimaribacter sp002477625	GCA_943846665.1	95	d__Bacteria;p__Bacteroidota;c__Bacteroidia;o__Flavobacteriales;f__Flavobacteriaceae;g__Arcticimaribacter;s__Arcticimaribacter sp002477625	98.46	0.938	N/A	N/A	N/A	N/A	N/A	N/A	ani_screen	classification based on ANI only	GCA_003023645.1, s__Arcticimaribacter sp003023645, 95.0, 88.21, 0.661; GCA_018608425.1, s__Arcticimaribacter sp018608425, 95.0, 87.19, 0.546	N/A	N/A	N/A	N/A
AGTU_31C_bin_50_permissive	74.7	0.62	71.36	Gradient Boost (General Model)	11	0.862	3876	251.58	3067011	0.48	3510	990	21470	None	not_refined	d__Bacteria;p__Pseudomonadota;c__Gammaproteobacteria;o__Pseudomonadales;f__Azotimanducaceae;g__UBA4582;s__UBA4582 sp913050215	GCA_913050215.1	95	d__Bacteria;p__Pseudomonadota;c__Gammaproteobacteria;o__Pseudomonadales;f__Azotimanducaceae;g__UBA4582;s__UBA4582 sp913050215	95.66	0.872	N/A	N/A	N/A	N/A	N/A	N/A	ani_screen	classification based on ANI only	GCA_964228885.1, s__UBA4582 sp964228885, 95.0, 89.55, 0.584	N/A	N/A	N/A	N/A
AGTU_31C_bin_52_orig	57.11	3.31	53.17	Neural Network (Specific Model)	11	0.935	1751	211.07	939024	0.56	1393	540	8767	None	not_refined	d__Bacteria;p__Cyanobacteriota;c__Cyanobacteriia;o__PCC-6307;f__Cyanobiaceae;g__Synechococcus_C;s__Synechococcus_C sp014279835	GCF_014279835.1	95	d__Bacteria;p__Cyanobacteriota;c__Cyanobacteriia;o__PCC-6307;f__Cyanobiaceae;g__Synechococcus_C;s__Synechococcus_C sp014279835	97.12	0.87	N/A	N/A	N/A	N/A	N/A	N/A	ani_screen	classification based on ANI only	GCA_003210555.1, s__Synechococcus_C sp003210555, 95.0, 90.76, 0.322; GCA_003210315.1, s__Synechococcus_C sp003210315, 95.0, 90.56, 0.363; GCA_037620855.1, s__Synechococcus_C sp037620855, 95.0, 92.81, 0.689; GCF_000014585.1, s__Synechococcus_C sp000014585, 95.0, 90.51, 0.564; GCF_014279775.1, s__Synechococcus_C sp002500205, 95.0, 92.51, 0.716; GCF_001040845.1, s__Synechococcus_C sp001040845, 95.0,…	N/A	N/A	N/A	N/A
AGTU_31C_bin_6_indper	78.7	0.23	69.98	Gradient Boost (General Model)	11	0.947	8770	302.444	1456802	0.44	1524	254	76113	None	not_refined	d__Bacteria;p__Bacteroidota;c__Bacteroidia;o__Flavobacteriales;f__Schleiferiaceae;g__UBA10364;s__UBA10364 sp029248145	GCA_029248145.1	95	d__Bacteria;p__Bacteroidota;c__Bacteroidia;o__Flavobacteriales;f__Schleiferiaceae;g__UBA10364;s__UBA10364 sp029248145	98.45	0.666	N/A	N/A	N/A	N/A	N/A	N/A	ani_screen	classification based on ANI only	GCA_028357285.1, s__UBA10364 sp028357285, 95.0, 87.88, 0.557; GCA_905478295.1, s__UBA10364 sp002387615, 95.0, 90.17, 0.744; GCA_949487015.1, s__UBA10364 sp949487015, 95.0, 87.89, 0.509	N/A	N/A	N/A	N/A
AGTU_31C_bin_60_strict	92.08	0.13	81.47	Gradient Boost (General Model)	11	0.877	13562	294.196	2363980	0.49	2353	317	54910	None	refined	d__Bacteria;p__Verrucomicrobiota;c__Verrucomicrobiia;o__Verrucomicrobiales;f__Akkermansiaceae;g__Oceaniferula;s__	N/A	N/A	N/A	N/A	N/A	GCA_029252325.1	95	d__Bacteria;p__Verrucomicrobiota;c__Verrucomicrobiia;o__Verrucomicrobiales;f__Akkermansiaceae;g__Oceaniferula;s__Oceaniferula sp029252325	94.34	0.774	d__Bacteria;p__Verrucomicrobiota;c__Verrucomicrobiia;o__Verrucomicrobiales;f__Akkermansiaceae;g__Oceaniferula;s__	taxonomic classification defined by topology and ANI	classification based on placement in class-level tree	N/A	78.44	11	0.99534	Genome not assigned to closest species as it falls outside its pre-defined ANI radius
AGTU_32_bin_17_orig	80.27	10.35	70.77	Gradient Boost (General Model)	11	0.965	3098	239.276	984738	0.36	1331	380	15388	None	not_refined	d__Bacteria;p__Pseudomonadota;c__Gammaproteobacteria;o__SAR86;f__TMED112;g__TMED112;s__	N/A	N/A	N/A	N/A	N/A	GCA_902579195.1	95	d__Bacteria;p__Pseudomonadota;c__Gammaproteobacteria;o__SAR86;f__TMED112;g__TMED112;s__TMED112 sp902579195	93.94	0.752	d__Bacteria;p__Pseudomonadota;c__Gammaproteobacteria;o__SAR86;f__TMED112;g__TMED112;s__	taxonomic classification defined by topology and ANI	classification based on placement in class-level tree	GCA_902535365.1, s__TMED112 sp902535365, 95.0, 93.37, 0.753	55.7	11	0.99685	Genome has more than 11.7% of markers with multiple hits;Genome not assigned to closest species as it falls outside its pre-defined ANI radius
AGTU_32_bin_23_strict	71.96	0.32	70.73	Gradient Boost (General Model)	11	0.93	7045	286.837	2062899	0.58	2234	408	46140	None	not_refined	d__Bacteria;p__Pseudomonadota;c__Gammaproteobacteria;o__Pseudomonadales;f__Halieaceae;g__Luminiphilus;s__	N/A	N/A	N/A	N/A	N/A	GCA_018222695.1	95	d__Bacteria;p__Pseudomonadota;c__Gammaproteobacteria;o__Pseudomonadales;f__Halieaceae;g__Luminiphilus;s__Luminiphilus sp018222695	94.3	0.663	d__Bacteria;p__Pseudomonadota;c__Gammaproteobacteria;o__Pseudomonadales;f__Halieaceae;g__Luminiphilus;s__	taxonomic classification defined by topology and ANI	classification based on placement in class-level tree	GCA_016778085.1, s__Luminiphilus sp016778085, 95.0, 94.22, 0.647; GCA_024638905.1, s__Luminiphilus sp024638905, 95.0, 94.0, 0.672; GCA_913052635.1, s__Luminiphilus sp913052635, 95.0, 87.02, 0.483; GCA_963999395.1, s__Luminiphilus sp963999395, 95.0, 86.23, 0.32; GCA_902623175.1, s__Luminiphilus sp902623175, 95.0, 86.03, 0.376; GCA_902520195.1, s__Luminiphilus sp902520195, 95.0, 85.68, 0.314; GCA_9…	67.43	11	0.99778	Genome not assigned to closest species as it falls outside its pre-defined ANI radius
AGTU_32_bin_31_permissive	92.78	0.95	81.51	Neural Network (Specific Model)	11	0.946	15249	284.609	1036529	0.6	1152	116	66013	None	refined	d__Bacteria;p__Actinomycetota;c__Actinomycetes;o__Actinomycetales;f__Microbacteriaceae;g__Pontimonas;s__Pontimonas sp002172585	GCA_963692965.1	95	d__Bacteria;p__Actinomycetota;c__Actinomycetes;o__Actinomycetales;f__Microbacteriaceae;g__Pontimonas;s__Pontimonas sp002172585	98.97	0.988	N/A	N/A	N/A	N/A	N/A	N/A	ani_screen	classification based on ANI only	N/A	N/A	N/A	N/A	N/A
AGTU_32_bin_40_indstr	95.52	0.02	79.28	Neural Network (Specific Model)	11	0.92	40948	310.471	2257138	0.59	2234	91	122808	None	refined	d__Bacteria;p__Pseudomonadota;c__Alphaproteobacteria;o__Rhodobacterales;f__Rhodobacteraceae;g__Pseudosulfitobacter;s__	N/A	N/A	N/A	N/A	N/A	N/A	N/A	N/A	N/A	N/A	d__Bacteria;p__Pseudomonadota;c__Alphaproteobacteria;o__Rhodobacterales;f__Rhodobacteraceae;g__Pseudosulfitobacter;s__	taxonomic novelty determined using RED	classification based on placement in class-level tree	N/A	90.31	11	0.92803	N/A
AGTU_32_bin_48_indper	98.04	0.09	99.5	Gradient Boost (General Model)	11	0.925	39607	310.764	1827541	0.48	1817	82	150275	None	refined	d__Bacteria;p__Pseudomonadota;c__Alphaproteobacteria;o__RS24;f__RS24;g__Micropelagos;s__Micropelagos sp000293845	GCA_000293845.2	95	d__Bacteria;p__Pseudomonadota;c__Alphaproteobacteria;o__RS24;f__RS24;g__Micropelagos;s__Micropelagos sp000293845	99.81	0.984	N/A	N/A	N/A	N/A	N/A	N/A	ani_screen	classification based on ANI only	N/A	N/A	N/A	N/A	N/A
AGTU_32_bin_9_indper	74.32	0.26	69.02	Neural Network (Specific Model)	11	0.912	5358	270.016	1793501	0.52	2024	437	48824	None	not_refined	d__Bacteria;p__Pseudomonadota;c__Alphaproteobacteria;o__Rhodobacterales;f__Rhodobacteraceae;g__LGRT01;s__LGRT01 sp016778765	GCA_039640495.1	95	d__Bacteria;p__Pseudomonadota;c__Alphaproteobacteria;o__Rhodobacterales;f__Rhodobacteraceae;g__LGRT01;s__LGRT01 sp016778765	96.66	0.955	N/A	N/A	N/A	N/A	N/A	N/A	ani_screen	classification based on ANI only	GCA_034423775.1, s__LGRT01 sp001642945, 95.0, 93.68, 0.917	N/A	N/A	N/A	N/A
AGTU_33_bin_12_indper	100	0.42	98.65	Neural Network (Specific Model)	11	0.923	233059	309.478	2701619	0.5	2692	32	943069	None	refined	d__Bacteria;p__Pseudomonadota;c__Alphaproteobacteria;o__Rhodobacterales;f__Rhodobacteraceae;g__JAHEJA01;s__	N/A	N/A	N/A	N/A	N/A	N/A	N/A	N/A	N/A	N/A	d__Bacteria;p__Pseudomonadota;c__Alphaproteobacteria;o__Rhodobacterales;f__Rhodobacteraceae;g__JAHEJA01;s__	taxonomic novelty determined using RED	classification based on placement in class-level tree	N/A	97.24	11	0.95992	N/A
AGTU_33_bin_29_orig	65.98	3.22	68.09	Gradient Boost (General Model)	11	0.914	1826	218.223	1349470	0.53	1889	759	11133	None	not_refined	d__Bacteria;p__Pseudomonadota;c__Alphaproteobacteria;o__Puniceispirillales;f__Puniceispirillaceae;g__UBA3439;s__UBA3439 sp016780525	GCA_016780525.1	95	d__Bacteria;p__Pseudomonadota;c__Alphaproteobacteria;o__Puniceispirillales;f__Puniceispirillaceae;g__UBA3439;s__UBA3439 sp016780525	97.39	0.604	N/A	N/A	N/A	N/A	N/A	N/A	ani_screen	classification based on ANI only	N/A	N/A	N/A	N/A	N/A
AGTU_33_bin_3_indper	96.72	0.89	95.87	Gradient Boost (General Model)	11	0.921	21610	362.741	3829220	0.49	3245	313	117916	None	refined	d__Bacteria;p__Verrucomicrobiota;c__Verrucomicrobiia;o__Verrucomicrobiales;f__Akkermansiaceae;g__SW10;s__SW10 sp002420315	GCA_002420315.1	95	d__Bacteria;p__Verrucomicrobiota;c__Verrucomicrobiia;o__Verrucomicrobiales;f__Akkermansiaceae;g__SW10;s__SW10 sp002420315	96.93	0.862	N/A	N/A	N/A	N/A	N/A	N/A	ani_screen	classification based on ANI only	GCA_949372665.1, s__SW10 sp905181965, 95.0, 88.65, 0.677; GCA_029242935.1, s__SW10 sp029242935, 95.0, 86.17, 0.549; GCA_002323895.1, s__SW10 sp002323895, 95.0, 88.09, 0.635; GCA_949373085.1, s__SW10 sp949373085, 95.0, 89.23, 0.676; GCA_022424905.1, s__SW10 sp022424905, 95.0, 87.75, 0.613	N/A	N/A	N/A	N/A
AGTU_33_bin_48_indper	49.25	0.6	46.59	Gradient Boost (General Model)	11	0.945	2670	241.88	788154	0.42	1029	338	12368	None	not_refined	d__Bacteria;p__Bacteroidota;c__Bacteroidia;o__Flavobacteriales;f__Flavobacteriaceae;g__UBA7446;s__UBA7446 sp002862705	GCA_002862705.1	95	d__Bacteria;p__Bacteroidota;c__Bacteroidia;o__Flavobacteriales;f__Flavobacteriaceae;g__UBA7446;s__UBA7446 sp002862705	97.4	0.912	N/A	N/A	N/A	N/A	N/A	N/A	ani_screen	classification based on ANI only	GCA_002313325.1, s__UBA7446 sp002313325, 95.0, 93.02, 0.572; GCA_038143535.1, s__UBA7446 sp038143535, 95.0, 95.46, 0.85; GCA_009886265.1, s__UBA7446 sp009886265, 95.0, 91.17, 0.664	N/A	N/A	N/A	N/A
AGTU_33_bin_5_indper	69.74	0.16	75.46	Neural Network (Specific Model)	11	0.935	10798	248.723	1597177	0.63	2011	263	38960	None	refined	d__Bacteria;p__Cyanobacteriota;c__Cyanobacteriia;o__PCC-6307;f__Cyanobiaceae;g__Parasynechococcus;s__Parasynechococcus sp004212765	GCF_014280175.1	95	d__Bacteria;p__Cyanobacteriota;c__Cyanobacteriia;o__PCC-6307;f__Cyanobiaceae;g__Parasynechococcus;s__Parasynechococcus sp004212765	98.7	0.961	N/A	N/A	N/A	N/A	N/A	N/A	ani_screen	classification based on ANI only	GCF_000195975.1, s__Parasynechococcus marisnigri, 95.0, 87.93, 0.68; GCF_014280195.1, s__Parasynechococcus sp014280195, 95.0, 87.89, 0.703	N/A	N/A	N/A	N/A
AGTU_33_bin_59_indstr	45.03	1.69	50.06	Neural Network (Specific Model)	11	0.955	3584	227.803	645984	0.3	905	241	14560	None	not_refined	d__Bacteria;p__Pseudomonadota;c__Alphaproteobacteria;o__Pelagibacterales;f__Pelagibacteraceae;g__Pelagibacter;s__	N/A	N/A	N/A	N/A	N/A	GCA_902595745.1	95	d__Bacteria;p__Pseudomonadota;c__Alphaproteobacteria;o__Pelagibacterales;f__Pelagibacteraceae;g__Pelagibacter;s__Pelagibacter sp902595745	94.31	0.462	d__Bacteria;p__Pseudomonadota;c__Alphaproteobacteria;o__Pelagibacterales;f__Pelagibacteraceae;g__Pelagibacter;s__	taxonomic classification defined by topology and ANI	classification based on placement in class-level tree	GCA_028229795.1, s__Pelagibacter sp028229795, 95.0, 90.27, 0.489; GCA_902558795.1, s__Pelagibacter sp902558795, 95.0, 89.99, 0.316; GCA_028226535.1, s__Pelagibacter sp028226535, 95.0, 89.85, 0.4; GCF_943788075.1, s__Pelagibacter sp943788075, 95.0, 89.67, 0.521; GCA_028228595.1, s__Pelagibacter sp028228595, 95.0, 89.48, 0.391; GCA_028097785.1, s__Pelagibacter sp028097785, 95.0, 89.4, 0.331; GCA_02…	35.03	11	0.99767	Genome not assigned to closest species as it falls outside its pre-defined ANI radius
AGTU_34_bin_11_orig	89.74	0.87	77.84	Gradient Boost (General Model)	11	0.962	3561	256.938	1343248	0.3	1681	472	18871	None	not_refined	d__Bacteria;p__Bacteroidota;c__Bacteroidia;o__Flavobacteriales;f__Flavobacteriaceae;g__Eutrophosalina;s__Eutrophosalina marina	GCA_038147175.1	95	d__Bacteria;p__Bacteroidota;c__Bacteroidia;o__Flavobacteriales;f__Flavobacteriaceae;g__Eutrophosalina;s__Eutrophosalina marina	95.32	0.862	N/A	N/A	N/A	N/A	N/A	N/A	ani_screen	classification based on ANI only	GCA_002703065.1, s__Eutrophosalina sp002703065, 95.0, 94.5, 0.665; GCA_038119895.1, s__Eutrophosalina sp038119895, 95.0, 91.32, 0.698	N/A	N/A	N/A	N/A
AGTU_34_bin_13_strict	97.69	0	98.33	Neural Network (Specific Model)	11	0.922	145855	262.351	2042959	0.62	2406	35	222163	None	refined	d__Bacteria;p__Cyanobacteriota;c__Cyanobacteriia;o__PCC-6307;f__Cyanobiaceae;g__RCC307;s__RCC307 sp000063525	GCA_000063525.1	95	d__Bacteria;p__Cyanobacteriota;c__Cyanobacteriia;o__PCC-6307;f__Cyanobiaceae;g__RCC307;s__RCC307 sp000063525	98.84	0.971	N/A	N/A	N/A	N/A	N/A	N/A	ani_screen	classification based on ANI only	GCA_012270465.1, s__RCC307 sp012270465, 95.0, 91.27, 0.833; GCA_913020095.1, s__RCC307 sp913020095, 95.0, 94.27, 0.889	N/A	N/A	N/A	N/A
AGTU_34_bin_17_indper	89.16	2.51	82.56	Gradient Boost (General Model)	11	0.934	5694	271.594	1574908	0.57	1810	343	19025	None	not_refined	d__Bacteria;p__Pseudomonadota;c__Alphaproteobacteria;o__RS24;f__RS24;g__UBA7378;s__UBA7378 sp002689195	GCA_002689195.1	95	d__Bacteria;p__Pseudomonadota;c__Alphaproteobacteria;o__RS24;f__RS24;g__UBA7378;s__UBA7378 sp002689195	97.46	0.769	N/A	N/A	N/A	N/A	N/A	N/A	ani_screen	classification based on ANI only	GCA_913020275.1, s__UBA7378 sp913020275, 95.0, 87.53, 0.485; GCA_913051715.1, s__UBA7378 sp913051715, 95.0, 86.38, 0.412	N/A	N/A	N/A	N/A
AGTU_34_bin_21_strict	84	2.36	83.89	Gradient Boost (General Model)	11	0.886	4952	256.103	1876831	0.47	2169	482	24822	None	not_refined	d__Bacteria;p__Pseudomonadota;c__Alphaproteobacteria;o__Puniceispirillales;f__Puniceispirillaceae;g__HIMB100;s__HIMB100 sp002700485	GCA_002700485.1	95	d__Bacteria;p__Pseudomonadota;c__Alphaproteobacteria;o__Puniceispirillales;f__Puniceispirillaceae;g__HIMB100;s__HIMB100 sp002700485	97.53	0.793	N/A	N/A	N/A	N/A	N/A	N/A	ani_screen	classification based on ANI only	GCA_902518965.1, s__HIMB100 sp902518965, 95.0, 93.68, 0.654; GCA_902523435.1, s__HIMB100 sp902523435, 95.0, 92.77, 0.603; GCA_964000485.1, s__HIMB100 sp002348585, 95.0, 92.11, 0.675	N/A	N/A	N/A	N/A
AGTU_34_bin_22_orig	58.42	1.74	55.79	Gradient Boost (General Model)	11	0.919	1770	216.095	1693955	0.61	2408	982	5586	None	not_refined	d__Bacteria;p__Pseudomonadota;c__Alphaproteobacteria;o__Puniceispirillales;f__Puniceispirillaceae;g__UBA8309;s__	N/A	N/A	N/A	N/A	N/A	GCA_913031555.1	95	d__Bacteria;p__Pseudomonadota;c__Alphaproteobacteria;o__Puniceispirillales;f__Puniceispirillaceae;g__UBA8309;s__UBA8309 sp913031555	N/A	N/A	d__Bacteria;p__Pseudomonadota;c__Alphaproteobacteria;o__Puniceispirillales;f__Puniceispirillaceae;g__UBA8309;s__	taxonomic classification defined by topology and ANI	classification based on placement in class-level tree	GCA_038138545.1, s__UBA8309 sp038138545, 95.0, 89.0, 0.195; GCA_018624035.1, s__UBA8309 sp018624035, 95.0, 88.99, 0.174; GCA_009920665.1, s__UBA8309 sp009920665, 95.0, 88.85, 0.19	47.97	11	0.97992	N/A
AGTU_34_bin_25_indstr	78.95	2.45	71.36	Gradient Boost (General Model)	11	0.954	6956	255.464	952539	0.33	1190	188	23407	None	not_refined	d__Bacteria;p__Actinomycetota;c__Acidimicrobiia;o__Actinomarinales;f__Actinomarinaceae;g__Actinomarina;s__Actinomarina sp004213405	GCA_004213405.1	95	d__Bacteria;p__Actinomycetota;c__Acidimicrobiia;o__Actinomarinales;f__Actinomarinaceae;g__Actinomarina;s__Actinomarina sp004213405	98.99	0.848	N/A	N/A	N/A	N/A	N/A	N/A	ani_screen	classification based on ANI only	GCA_902593475.1, s__Actinomarina sp902593475, 95.0, 92.93, 0.625; GCA_902580215.1, s__Actinomarina sp902580215, 95.0, 93.59, 0.669; GCA_902599555.1, s__Actinomarina sp902599555, 95.0, 93.3, 0.634; GCA_016777845.1, s__Actinomarina sp016777845, 95.0, 91.96, 0.67; GCA_902622665.1, s__Actinomarina sp902622665, 95.0, 87.78, 0.463; GCA_902610815.1, s__Actinomarina sp902610815, 95.0, 90.65, 0.628; GCA_9…	N/A	N/A	N/A	N/A
AGTU_34_bin_27_permissive	96.93	0.51	98.36	Neural Network (Specific Model)	11	0.886	57287	322.343	3646608	0.53	3346	187	230079	None	refined	d__Bacteria;p__Verrucomicrobiota;c__Verrucomicrobiia;o__Opitutales;f__Coraliomargaritaceae;g__Coraliomargarita;s__	N/A	N/A	N/A	N/A	N/A	N/A	N/A	N/A	N/A	N/A	d__Bacteria;p__Verrucomicrobiota;c__Verrucomicrobiia;o__Opitutales;f__Coraliomargaritaceae;g__Coraliomargarita;s__	taxonomic novelty determined using RED	classification based on placement in class-level tree	N/A	87.35	11	0.93874	N/A
AGTU_34_bin_28_strict	92.73	4.84	90.96	Gradient Boost (General Model)	11	0.926	9737	278.34	2005368	0.38	2232	332	86144	None	not_refined	d__Bacteria;p__Pseudomonadota;c__Gammaproteobacteria;o__Burkholderiales;f__Burkholderiaceae;g__UBA7377;s__UBA7377 sp004214155	GCA_004214155.1	95	d__Bacteria;p__Pseudomonadota;c__Gammaproteobacteria;o__Burkholderiales;f__Burkholderiaceae;g__UBA7377;s__UBA7377 sp004214155	99.56	0.928	N/A	N/A	N/A	N/A	N/A	N/A	ani_screen	classification based on ANI only	GCA_902586195.1, s__UBA7377 sp902586195, 95.0, 88.93, 0.705; GCA_038147455.1, s__UBA7377 sp038147455, 95.0, 91.54, 0.821; GCA_028139135.1, s__UBA7377 sp028139135, 95.0, 88.22, 0.68	N/A	N/A	N/A	N/A
AGTU_34_bin_29_orig	92.91	4.11	79.13	Gradient Boost (General Model)	11	0.931	3203	272.094	1818759	0.42	2078	693	15834	None	not_refined	d__Bacteria;p__Bacteroidota_A;c__Rhodothermia;o__Balneolales;f__Balneolaceae;g__UBA1275;s__UBA1275 sp002457365	GCA_002457365.1	95	d__Bacteria;p__Bacteroidota_A;c__Rhodothermia;o__Balneolales;f__Balneolaceae;g__UBA1275;s__UBA1275 sp002457365	98.96	0.846	N/A	N/A	N/A	N/A	N/A	N/A	ani_screen	classification based on ANI only	GCA_938091655.1, s__UBA1275 sp938091655, 95.0, 92.81, 0.7; GCA_902529365.1, s__UBA1275 sp902529365, 95.0, 93.51, 0.672; GCA_018401935.1, s__UBA1275 sp018401935, 95.0, 91.11, 0.665; GCA_964007875.1, s__UBA1275 sp002323515, 95.0, 93.81, 0.763	N/A	N/A	N/A	N/A
AGTU_34_bin_30_indper	62.52	1.54	53.02	Gradient Boost (General Model)	11	0.923	3054	250.737	1440127	0.58	1771	506	10780	None	not_refined	d__Bacteria;p__Pseudomonadota;c__Gammaproteobacteria;o__Pseudomonadales;f__Halieaceae;g__Luminiphilus;s__	N/A	N/A	N/A	N/A	N/A	N/A	N/A	N/A	N/A	N/A	d__Bacteria;p__Pseudomonadota;c__Gammaproteobacteria;o__Pseudomonadales;f__Halieaceae;g__Luminiphilus;s__	taxonomic classification defined by topology and ANI	classification based on placement in class-level tree	GCA_016778085.1, s__Luminiphilus sp016778085, 95.0, 92.49, 0.498; GCA_018222695.1, s__Luminiphilus sp018222695, 95.0, 91.73, 0.535; GCA_024638905.1, s__Luminiphilus sp024638905, 95.0, 91.53, 0.576; GCA_913052635.1, s__Luminiphilus sp913052635, 95.0, 87.99, 0.35; GCA_902520195.1, s__Luminiphilus sp902520195, 95.0, 87.09, 0.221; GCA_963999395.1, s__Luminiphilus sp963999395, 95.0, 86.82, 0.234; GCA_…	49.44	11	0.99281	Genome not assigned to closest species as it falls outside its pre-defined ANI radius
AGTU_34_bin_33_orig	51.59	4.54	46.23	Gradient Boost (General Model)	11	0.95	3257	283.67	1190447	0.42	1332	390	10170	None	not_refined	d__Bacteria;p__Verrucomicrobiota;c__Verrucomicrobiia;o__Opitutales;f__MB11C04;g__MB11C04;s__MB11C04 sp902569115	GCA_902569115.1	95	d__Bacteria;p__Verrucomicrobiota;c__Verrucomicrobiia;o__Opitutales;f__MB11C04;g__MB11C04;s__MB11C04 sp902569115	97.66	0.678	N/A	N/A	N/A	N/A	N/A	N/A	ani_screen	classification based on ANI only	GCA_964012095.1, s__MB11C04 sp002713685, 95.0, 94.54, 0.627	N/A	N/A	N/A	N/A
AGTU_34_bin_4_strict	95.63	0.08	99.55	Neural Network (Specific Model)	11	0.9	302954	256.063	1538865	0.31	1807	16	577819	None	refined	d__Bacteria;p__Cyanobacteriota;c__Cyanobacteriia;o__PCC-6307;f__Cyanobiaceae;g__Prochlorococcus_A;s__Prochlorococcus_A pastoris	GCF_000011465.1	95.2	d__Bacteria;p__Cyanobacteriota;c__Cyanobacteriia;o__PCC-6307;f__Cyanobiaceae;g__Prochlorococcus_A;s__Prochlorococcus_A pastoris	96.86	0.968	N/A	N/A	N/A	N/A	N/A	N/A	ani_screen	classification based on ANI only	GCA_003210825.1, s__Prochlorococcus_A sp003210825, 95.0, 93.85, 0.833; GCA_003210695.1, s__Prochlorococcus_A sp003210695, 95.0, 87.64, 0.659; GCA_003213955.1, s__Prochlorococcus_A sp003213955, 95.0, 86.33, 0.639; GCA_003210655.1, s__Prochlorococcus_A sp003210655, 95.0, 93.87, 0.881; GCA_003283445.1, s__Prochlorococcus_A sp003283445, 95.0, 95.19, 0.842; GCA_003208695.1, s__Prochlorococcus_A sp0032…	N/A	N/A	N/A	N/A
AGTU_34_bin_41_indper	85.49	0.7	78.39	Gradient Boost (General Model)	11	0.964	12803	292.001	1021863	0.36	1130	129	42877	None	refined	d__Bacteria;p__Pseudomonadota;c__Gammaproteobacteria;o__SAR86;f__TMED112;g__TMED112;s__TMED112 sp003331605	GCA_003331605.1	95	d__Bacteria;p__Pseudomonadota;c__Gammaproteobacteria;o__SAR86;f__TMED112;g__TMED112;s__TMED112 sp003331605	99.73	0.913	N/A	N/A	N/A	N/A	N/A	N/A	ani_screen	classification based on ANI only	GCA_016779525.1, s__TMED112 sp016779525, 95.0, 90.69, 0.698; GCA_038147295.1, s__TMED112 sp038147295, 95.0, 93.72, 0.796	N/A	N/A	N/A	N/A
AGTU_34_bin_42_strict	68.66	2.72	75.39	Neural Network (Specific Model)	11	0.915	7456	250.368	1227440	0.3	1500	274	41494	None	not_refined	d__Bacteria;p__Pseudomonadota;c__Alphaproteobacteria;o__Pelagibacterales;f__Pelagibacteraceae;g__Pelagibacter;s__	N/A	N/A	N/A	N/A	N/A	GCA_902595745.1	95	d__Bacteria;p__Pseudomonadota;c__Alphaproteobacteria;o__Pelagibacterales;f__Pelagibacteraceae;g__Pelagibacter;s__Pelagibacter sp902595745	93.7	0.607	d__Bacteria;p__Pseudomonadota;c__Alphaproteobacteria;o__Pelagibacterales;f__Pelagibacteraceae;g__Pelagibacter;s__	taxonomic classification defined by topology and ANI	classification based on placement in class-level tree	GCF_943788075.1, s__Pelagibacter sp943788075, 95.0, 88.61, 0.541; GCA_028228595.1, s__Pelagibacter sp028228595, 95.0, 88.38, 0.424; GCA_028229795.1, s__Pelagibacter sp028229795, 95.0, 88.29, 0.484; GCA_902558795.1, s__Pelagibacter sp902558795, 95.0, 87.81, 0.503; GCA_028097645.1, s__Pelagibacter sp028097645, 95.0, 87.81, 0.451; GCA_028097785.1, s__Pelagibacter sp028097785, 95.0, 87.75, 0.444; GCA…	46.45	11	0.99799	Genome not assigned to closest species as it falls outside its pre-defined ANI radius
AGTU_34_bin_45_indper	89.24	0.03	82.62	Gradient Boost (General Model)	11	0.948	8822	315.796	1969215	0.31	1974	324	29048	None	not_refined	d__Bacteria;p__Bacteroidota;c__Bacteroidia;o__Flavobacteriales;f__Parvicellaceae;g__MED-G20;s__MED-G20 sp016780365	GCA_016780365.1	95	d__Bacteria;p__Bacteroidota;c__Bacteroidia;o__Flavobacteriales;f__Parvicellaceae;g__MED-G20;s__MED-G20 sp016780365	98.38	0.803	N/A	N/A	N/A	N/A	N/A	N/A	ani_screen	classification based on ANI only	GCA_938084875.1, s__MED-G20 sp938084875, 95.0, 91.18, 0.688; GCA_002713405.1, s__MED-G20 sp002713405, 95.0, 90.21, 0.649; GCA_905182745.1, s__MED-G20 sp905182745, 95.0, 92.76, 0.713; GCA_938075455.1, s__MED-G20 sp938075455, 95.0, 90.73, 0.675; GCA_038108155.1, s__MED-G20 sp038108155, 95.0, 90.72, 0.779	N/A	N/A	N/A	N/A
AGTU_34_bin_54_indper	77.89	0.39	71.75	Neural Network (Specific Model)	11	0.916	7272	236.531	1586007	0.6	2058	304	29874	None	not_refined	d__Bacteria;p__Cyanobacteriota;c__Cyanobacteriia;o__PCC-6307;f__Cyanobiaceae;g__Parasynechococcus;s__Parasynechococcus sp002691345	GCA_002691345.1	95	d__Bacteria;p__Cyanobacteriota;c__Cyanobacteriia;o__PCC-6307;f__Cyanobiaceae;g__Parasynechococcus;s__Parasynechococcus sp002691345	98.75	0.817	N/A	N/A	N/A	N/A	N/A	N/A	ani_screen	classification based on ANI only	N/A	N/A	N/A	N/A	N/A
AGTU_34_bin_60_indstr	50.99	1.42	48.83	Gradient Boost (General Model)	11	0.926	5035	285.638	1357030	0.54	1469	306	20581	None	not_refined	d__Bacteria;p__Pseudomonadota;c__Gammaproteobacteria;o__Pseudomonadales;f__Halieaceae;g__Luminiphilus;s__	N/A	N/A	N/A	N/A	N/A	GCA_002456975.1	95	d__Bacteria;p__Pseudomonadota;c__Gammaproteobacteria;o__Pseudomonadales;f__Halieaceae;g__Luminiphilus;s__Luminiphilus sp002456975	88.94	0.419	d__Bacteria;p__Pseudomonadota;c__Gammaproteobacteria;o__Pseudomonadales;f__Halieaceae;g__Luminiphilus;s__	taxonomic classification defined by topology and ANI	classification based on placement in class-level tree	N/A	40.71	11	0.99058	N/A
AGTU_34_bin_63_indper	54.82	0.72	43.88	Gradient Boost (General Model)	11	0.961	2476	233.925	780958	0.3	1073	356	10435	None	not_refined	d__Bacteria;p__Bacteroidota;c__Bacteroidia;o__Flavobacteriales;f__Flavobacteriaceae;g__Marisimplicoccus;s__Marisimplicoccus sp902583445	GCA_902583445.1	95	d__Bacteria;p__Bacteroidota;c__Bacteroidia;o__Flavobacteriales;f__Flavobacteriaceae;g__Marisimplicoccus;s__Marisimplicoccus sp902583445	98.21	0.644	N/A	N/A	N/A	N/A	N/A	N/A	ani_screen	classification based on ANI only	GCA_902558025.1, s__Marisimplicoccus sp902558025, 95.0, 95.45, 0.474; GCA_902577515.1, s__Marisimplicoccus sp902577515, 95.0, 91.75, 0.437; GCA_902594745.1, s__Marisimplicoccus sp902594745, 95.0, 92.78, 0.542; GCA_902617285.1, s__Marisimplicoccus sp902617285, 95.11, 93.94, 0.592; GCA_016780245.1, s__Marisimplicoccus sp016780245, 95.0, 93.68, 0.483; GCA_902559905.1, s__Marisimplicoccus sp902559905…	N/A	N/A	N/A	N/A
AGTU_34_bin_65_indper	79.91	0.51	84.33	Neural Network (Specific Model)	11	0.954	15535	274.46	1195610	0.31	1391	131	97800	None	refined	d__Bacteria;p__Pseudomonadota;c__Alphaproteobacteria;o__HIMB59;f__HIMB59;g__HIMB59;s__HIMB59 sp004321805	GCA_004321805.1	95	d__Bacteria;p__Pseudomonadota;c__Alphaproteobacteria;o__HIMB59;f__HIMB59;g__HIMB59;s__HIMB59 sp004321805	99.17	0.911	N/A	N/A	N/A	N/A	N/A	N/A	ani_screen	classification based on ANI only	N/A	N/A	N/A	N/A	N/A
AGTU_34_bin_7_indper	74.49	0.17	73.26	Neural Network (Specific Model)	11	0.944	6610	285.465	1203288	0.4	1330	229	26878	None	not_refined	d__Bacteria;p__Bacteroidota;c__Bacteroidia;o__Flavobacteriales;f__Flavobacteriaceae;g__UBA724;s__UBA724 sp902586905	GCA_902586905.1	95	d__Bacteria;p__Bacteroidota;c__Bacteroidia;o__Flavobacteriales;f__Flavobacteriaceae;g__UBA724;s__UBA724 sp902586905	97.92	0.744	N/A	N/A	N/A	N/A	N/A	N/A	ani_screen	classification based on ANI only	GCA_002430545.1, s__UBA724 sp002430545, 95.0, 94.34, 0.784; GCA_902631125.1, s__UBA724 sp902631125, 95.0, 90.13, 0.548; GCA_964008075.1, s__UBA724 sp964008075, 95.0, 92.16, 0.733; GCA_902619855.1, s__UBA724 sp902619855, 95.0, 92.93, 0.694; GCA_902566635.1, s__UBA724 sp902566635, 95.0, 91.1, 0.609	N/A	N/A	N/A	N/A
AGTU_35_bin_1_indstr	78.96	0	63.7	Neural Network (Specific Model)	11	0.956	6400	256.595	813391	0.5	1014	194	28185	None	not_refined	d__Bacteria;p__Actinomycetota;c__Actinomycetes;o__Actinomycetales;f__Microbacteriaceae;g__CAJXVY01;s__	N/A	N/A	N/A	N/A	N/A	GCA_031580995.1	95	d__Bacteria;p__Actinomycetota;c__Actinomycetes;o__Actinomycetales;f__Microbacteriaceae;g__CAJXVY01;s__CAJXVY01 sp031580995	82.86	0.161	d__Bacteria;p__Actinomycetota;c__Actinomycetes;o__Actinomycetales;f__Microbacteriaceae;g__CAJXVY01;s__	taxonomic classification defined by topology and ANI	classification based on placement in class-level tree	N/A	73.05	11	0.98366	N/A
AGTU_35_bin_10_permissive	95.73	0.12	94.71	Neural Network (Specific Model)	11	0.901	48232	322.555	1979405	0.37	1846	86	112891	None	refined	d__Bacteria;p__Bacteroidota;c__Bacteroidia;o__Flavobacteriales;f__Flavobacteriaceae;g__Patiriisocius;s__Patiriisocius sp949507465	GCA_949507465.1	95	d__Bacteria;p__Bacteroidota;c__Bacteroidia;o__Flavobacteriales;f__Flavobacteriaceae;g__Patiriisocius;s__Patiriisocius sp949507465	98.02	0.909	N/A	N/A	N/A	N/A	N/A	N/A	ani_screen	classification based on ANI only	GCA_913045325.1, s__Patiriisocius sp003450155, 95.0, 84.93, 0.583; GCA_905182755.1, s__Patiriisocius sp905182755, 95.01, 84.46, 0.487; GCA_913048215.1, s__Patiriisocius sp913048215, 95.0, 86.12, 0.63; GCA_943789105.1, s__Patiriisocius sp943789105, 95.0, 84.51, 0.532	N/A	N/A	N/A	N/A
AGTU_35_bin_17_orig	52.43	1.32	50.42	Neural Network (Specific Model)	11	0.959	1827	204.435	749520	0.3	1177	418	6982	None	not_refined	d__Bacteria;p__Pseudomonadota;c__Alphaproteobacteria;o__Pelagibacterales;f__Pelagibacteraceae;g__Pelagibacter;s__Pelagibacter sp902594635	GCA_902594635.1	95	d__Bacteria;p__Pseudomonadota;c__Alphaproteobacteria;o__Pelagibacterales;f__Pelagibacteraceae;g__Pelagibacter;s__Pelagibacter sp902594635	97.71	0.804	N/A	N/A	N/A	N/A	N/A	N/A	ani_screen	classification based on ANI only	GCA_902606645.1, s__Pelagibacter sp902606645, 95.0, 91.08, 0.344; GCA_902526405.1, s__Pelagibacter sp902526405, 95.0, 90.6, 0.371; GCA_902606105.1, s__Pelagibacter sp902606105, 95.0, 91.16, 0.363; GCA_902561095.1, s__Pelagibacter sp902561095, 95.0, 90.51, 0.37; GCA_902515625.1, s__Pelagibacter sp902515625, 95.0, 91.14, 0.363; GCA_902540595.1, s__Pelagibacter sp902540595, 95.0, 97.06, 0.72; GCA_90…	N/A	N/A	N/A	N/A
AGTU_35_bin_39_orig	73.03	9.08	72.61	Gradient Boost (General Model)	11	0.965	2135	221.786	929380	0.29	1352	444	19455	None	not_refined	d__Bacteria;p__Pseudomonadota;c__Alphaproteobacteria;o__Pelagibacterales;f__Pelagibacteraceae;g__Pelagibacter;s__Pelagibacter sp028229795	GCA_028229795.1	95	d__Bacteria;p__Pseudomonadota;c__Alphaproteobacteria;o__Pelagibacterales;f__Pelagibacteraceae;g__Pelagibacter;s__Pelagibacter sp028229795	96.25	0.598	N/A	N/A	N/A	N/A	N/A	N/A	ani_screen	classification based on ANI only	GCF_943788075.1, s__Pelagibacter sp943788075, 95.0, 89.89, 0.42; GCA_028226535.1, s__Pelagibacter sp028226535, 95.0, 92.68, 0.459; GCA_902595745.1, s__Pelagibacter sp902595745, 95.0, 88.1, 0.236; GCA_902558795.1, s__Pelagibacter sp902558795, 95.0, 88.84, 0.309; GCA_028228595.1, s__Pelagibacter sp028228595, 95.0, 95.66, 0.466; GCA_028097785.1, s__Pelagibacter sp028097785, 95.0, 94.12, 0.45; GCA_02…	N/A	N/A	N/A	N/A
AGTU_35_bin_7_indstr	93.75	0.01	87.76	Gradient Boost (General Model)	11	0.938	45763	325.111	1743888	0.39	1680	146	202001	None	not_refined	d__Bacteria;p__Bacteroidota;c__Bacteroidia;o__Flavobacteriales;f__Flavobacteriaceae;g__MAG-120531;s__MAG-120531 sp937136755	GCA_937136755.1	95.65	d__Bacteria;p__Bacteroidota;c__Bacteroidia;o__Flavobacteriales;f__Flavobacteriaceae;g__MAG-120531;s__MAG-120531 sp937136755	98.56	0.951	N/A	N/A	N/A	N/A	N/A	N/A	ani_screen	classification based on ANI only	GCA_905182295.1, s__MAG-120531 sp905182295, 95.0, 88.27, 0.699; GCA_029242825.1, s__MAG-120531 sp029242825, 95.0, 94.96, 0.87; GCA_024643325.1, s__MAG-120531 sp024643325, 95.0, 92.81, 0.865; GCA_018401115.1, s__MAG-120531 sp018401115, 95.0, 93.05, 0.925; GCA_000173115.1, s__MAG-120531 sp000173115, 95.0, 86.82, 0.612	N/A	N/A	N/A	N/A
AGTU_36_bin_11_orig	58.63	2.27	49.54	Gradient Boost (General Model)	11	0.927	1763	223.306	1359120	0.32	1885	795	8219	None	not_refined	d__Bacteria;p__Bacteroidota;c__Bacteroidia;o__Flavobacteriales;f__Flavobacteriaceae;g__Asprobacillus;s__Asprobacillus sp018608485	GCA_018608485.1	95	d__Bacteria;p__Bacteroidota;c__Bacteroidia;o__Flavobacteriales;f__Flavobacteriaceae;g__Asprobacillus;s__Asprobacillus sp018608485	96.19	0.624	N/A	N/A	N/A	N/A	N/A	N/A	ani_screen	classification based on ANI only	GCA_943788315.1, s__Asprobacillus sp905479435, 95.0, 90.31, 0.221; GCA_943789455.1, s__Asprobacillus sp943789455, 95.0, 90.55, 0.245; GCA_964021805.1, s__Asprobacillus sp964021805, 95.0, 93.51, 0.609; GCA_015665265.1, s__Asprobacillus sp015665265, 95.0, 94.86, 0.725	N/A	N/A	N/A	N/A
AGTU_36_bin_48_orig	66.11	5.03	61.21	Gradient Boost (General Model)	11	0.914	2036	230.764	1723268	0.55	2282	873	9627	None	not_refined	d__Bacteria;p__Pseudomonadota;c__Gammaproteobacteria;o__Pseudomonadales;f__Halieaceae;g__Luminiphilus;s__Luminiphilus sp913048575	GCA_913048575.1	95	d__Bacteria;p__Pseudomonadota;c__Gammaproteobacteria;o__Pseudomonadales;f__Halieaceae;g__Luminiphilus;s__Luminiphilus sp913048575	97.77	0.593	N/A	N/A	N/A	N/A	N/A	N/A	ani_screen	classification based on ANI only	GCA_943789425.1, s__Luminiphilus sp943789425, 95.0, 93.52, 0.455; GCA_905182485.1, s__Luminiphilus sp905182485, 95.0, 93.54, 0.536; GCA_018666055.1, s__Luminiphilus sp018666055, 95.0, 91.93, 0.392	N/A	N/A	N/A	N/A
AGTU_36_bin_8_orig	65.71	4.89	59.82	Gradient Boost (General Model)	11	0.949	1735	215.902	778339	0.35	1144	442	15643	None	not_refined	d__Bacteria;p__Pseudomonadota;c__Gammaproteobacteria;o__Burkholderiales;f__Methylophilaceae;g__BACL14;s__BACL14 sp905181685	GCA_905181685.1	95	d__Bacteria;p__Pseudomonadota;c__Gammaproteobacteria;o__Burkholderiales;f__Methylophilaceae;g__BACL14;s__BACL14 sp905181685	96.83	0.595	N/A	N/A	N/A	N/A	N/A	N/A	ani_screen	classification based on ANI only	GCA_028355955.1, s__BACL14 sp028355955, 95.0, 90.51, 0.396; GCA_019823025.1, s__BACL14 sp019823025, 95.0, 94.96, 0.807; GCA_913058475.1, s__BACL14 sp913058475, 95.0, 89.59, 0.335	N/A	N/A	N/A	N/A
AGTU_37_bin_14_indper	84.64	1.93	81.81	Gradient Boost (General Model)	11	0.923	5525	267.202	1905842	0.57	2198	480	27633	None	not_refined	d__Bacteria;p__Pseudomonadota;c__Gammaproteobacteria;o__Burkholderiales;f__Burkholderiaceae;g__RS62;s__	N/A	N/A	N/A	N/A	N/A	GCA_021044545.1	95	d__Bacteria;p__Pseudomonadota;c__Gammaproteobacteria;o__Burkholderiales;f__Burkholderiaceae;g__RS62;s__RS62 sp021044545	88.33	0.599	d__Bacteria;p__Pseudomonadota;c__Gammaproteobacteria;o__Burkholderiales;f__Burkholderiaceae;g__RS62;s__	taxonomic classification defined by topology and ANI	classification based on placement in class-level tree	N/A	76.33	11	0.99225	Genome not assigned to closest species as it falls outside its pre-defined ANI radius
AGTU_37_bin_4_indper	96.89	1.28	89.21	Gradient Boost (General Model)	11	0.916	12218	299.002	2324237	0.4	2378	277	50211	None	not_refined	d__Bacteria;p__Bacteroidota;c__Bacteroidia;o__NS11-12g;f__UBA9320;g__UBA9320;s__UBA9320 sp003485825	GCA_003485825.1	95	d__Bacteria;p__Bacteroidota;c__Bacteroidia;o__NS11-12g;f__UBA9320;g__UBA9320;s__UBA9320 sp003485825	98.29	0.753	N/A	N/A	N/A	N/A	N/A	N/A	ani_screen	classification based on ANI only	N/A	N/A	N/A	N/A	N/A
AGTU_37_bin_5_permissive	95.33	2.27	96.58	Gradient Boost (General Model)	11	0.911	24309	297.121	1647635	0.46	1687	135	81315	None	refined	d__Bacteria;p__Pseudomonadota;c__Alphaproteobacteria;o__RS24;f__RS24;g__JAYODZ01;s__	N/A	N/A	N/A	N/A	N/A	N/A	N/A	N/A	N/A	N/A	d__Bacteria;p__Pseudomonadota;c__Alphaproteobacteria;o__RS24;f__RS24;g__JAYODZ01;s__	taxonomic novelty determined using RED	classification based on placement in class-level tree	N/A	92.08	11	0.90185	N/A
AGTU_37_bin_7_orig	79.9	1.15	84.39	Neural Network (Specific Model)	11	0.922	6997	303.673	1974933	0.35	2000	357	25264	None	not_refined	d__Bacteria;p__Bacteroidota;c__Bacteroidia;o__Flavobacteriales;f__CAJJDF01;g__CAJJDF01;s__CAJJDF01 sp024639505	GCA_024639505.1	95	d__Bacteria;p__Bacteroidota;c__Bacteroidia;o__Flavobacteriales;f__CAJJDF01;g__CAJJDF01;s__CAJJDF01 sp024639505	98.82	0.908	N/A	N/A	N/A	N/A	N/A	N/A	ani_screen	classification based on ANI only	N/A	N/A	N/A	N/A	N/A
AGTU_38_bin_16_indstr	54.67	0.44	50.99	Neural Network (Specific Model)	11	0.945	2732	215.832	658201	0.29	965	279	31690	None	not_refined	d__Bacteria;p__Pseudomonadota;c__Alphaproteobacteria;o__Pelagibacterales;f__Pelagibacteraceae;g__Pelagibacter;s__Pelagibacter sp008638165	GCA_008638165.1	95	d__Bacteria;p__Pseudomonadota;c__Alphaproteobacteria;o__Pelagibacterales;f__Pelagibacteraceae;g__Pelagibacter;s__Pelagibacter sp008638165	98.26	0.796	N/A	N/A	N/A	N/A	N/A	N/A	ani_screen	classification based on ANI only	GCF_900177485.1, s__Pelagibacter sp900177485, 95.0, 89.34, 0.508	N/A	N/A	N/A	N/A
AGTU_38_bin_28_strict	91.26	0.31	84.4	Neural Network (Specific Model)	11	0.916	13204	266.609	1160787	0.55	1334	178	40275	None	refined	d__Bacteria;p__Actinomycetota;c__Actinomycetes;o__Actinomycetales;f__Microbacteriaceae;g__Aquiluna;s__Aquiluna sp016780945	GCA_016780945.1	95	d__Bacteria;p__Actinomycetota;c__Actinomycetes;o__Actinomycetales;f__Microbacteriaceae;g__Aquiluna;s__Aquiluna sp016780945	95.88	0.838	N/A	N/A	N/A	N/A	N/A	N/A	ani_screen	classification based on ANI only	GCA_028144365.1, s__Aquiluna sp028144365, 95.0, 93.18, 0.738; GCA_040262185.1, s__Aquiluna sp040262185, 95.0, 88.91, 0.566; GCA_028095925.1, s__Aquiluna sp028095925, 95.0, 93.07, 0.774	N/A	N/A	N/A	N/A
AGTU_39_bin_12_indper	99.89	0.15	99.83	Gradient Boost (General Model)	11	0.9	40014	292.278	4764094	0.57	4901	193	124962	None	refined	d__Bacteria;p__Pseudomonadota;c__Alphaproteobacteria;o__Rhodobacterales;f__Rhodobacteraceae;g__Pikeienuella;s__Pikeienuella sp938092015	GCA_938092015.1	95	d__Bacteria;p__Pseudomonadota;c__Alphaproteobacteria;o__Rhodobacterales;f__Rhodobacteraceae;g__Pikeienuella;s__Pikeienuella sp938092015	98.12	0.921	N/A	N/A	N/A	N/A	N/A	N/A	ani_screen	classification based on ANI only	N/A	N/A	N/A	N/A	N/A
AGTU_39_bin_13_indstr	77.4	0.12	78.06	Gradient Boost (General Model)	11	0.949	9147	305.489	1593497	0.3	1654	259	66319	None	not_refined	d__Bacteria;p__Bacteroidota;c__Bacteroidia;o__Flavobacteriales;f__Flavobacteriaceae;g__MAG-121220-bin8;s__MAG-121220-bin8 sp003331265	GCA_003331265.1	95	d__Bacteria;p__Bacteroidota;c__Bacteroidia;o__Flavobacteriales;f__Flavobacteriaceae;g__MAG-121220-bin8;s__MAG-121220-bin8 sp003331265	99.54	0.853	N/A	N/A	N/A	N/A	N/A	N/A	ani_screen	classification based on ANI only	N/A	N/A	N/A	N/A	N/A
AGTU_39_bin_16_indstr	94.3	0.44	89.52	Gradient Boost (General Model)	11	0.918	23955	317.072	2730495	0.54	2641	173	137795	None	refined	d__Bacteria;p__Pseudomonadota;c__Gammaproteobacteria;o__Pseudomonadales;f__Halieaceae;g__Luminiphilus;s__Luminiphilus sp016779445	GCA_016779445.1	95	d__Bacteria;p__Pseudomonadota;c__Gammaproteobacteria;o__Pseudomonadales;f__Halieaceae;g__Luminiphilus;s__Luminiphilus sp016779445	97.93	0.839	N/A	N/A	N/A	N/A	N/A	N/A	ani_screen	classification based on ANI only	GCA_002683335.1, s__Luminiphilus sp002683335, 95.0, 92.7, 0.71	N/A	N/A	N/A	N/A
AGTU_39_bin_20_indper	82.15	0	80.24	Neural Network (Specific Model)	11	0.953	15238	310.498	1370713	0.29	1405	159	52736	None	refined	d__Bacteria;p__Bacteroidota;c__Bacteroidia;o__Flavobacteriales;f__Flavobacteriaceae;g__MAG-121220-bin8;s__MAG-121220-bin8 sp902559035	GCA_902559035.1	95	d__Bacteria;p__Bacteroidota;c__Bacteroidia;o__Flavobacteriales;f__Flavobacteriaceae;g__MAG-121220-bin8;s__MAG-121220-bin8 sp902559035	96.29	0.867	N/A	N/A	N/A	N/A	N/A	N/A	ani_screen	classification based on ANI only	GCA_943840765.1, s__MAG-121220-bin8 sp943840765, 95.0, 96.02, 0.817	N/A	N/A	N/A	N/A
AGTU_39_bin_23_strict	93.27	0.04	92.55	Gradient Boost (General Model)	11	0.86	36943	306.815	3425207	0.53	3206	209	116151	None	refined	d__Bacteria;p__Pseudomonadota;c__Gammaproteobacteria;o__Pseudomonadales;f__Halieaceae;g__Luminiphilus;s__Luminiphilus sp009886815	GCA_943787385.1	95	d__Bacteria;p__Pseudomonadota;c__Gammaproteobacteria;o__Pseudomonadales;f__Halieaceae;g__Luminiphilus;s__Luminiphilus sp009886815	96.28	0.874	N/A	N/A	N/A	N/A	N/A	N/A	ani_screen	classification based on ANI only	N/A	N/A	N/A	N/A	N/A
AGTU_39_bin_24_strict	94.18	0.56	87.52	Neural Network (Specific Model)	11	0.946	116105	326.966	1605919	0.29	1553	34	368104	None	refined	d__Bacteria;p__Bacteroidota;c__Bacteroidia;o__Flavobacteriales;f__Flavobacteriaceae;g__MAG-121220-bin8;s__MAG-121220-bin8 sp004214185	GCA_004214185.1	95	d__Bacteria;p__Bacteroidota;c__Bacteroidia;o__Flavobacteriales;f__Flavobacteriaceae;g__MAG-121220-bin8;s__MAG-121220-bin8 sp004214185	96.5	0.957	N/A	N/A	N/A	N/A	N/A	N/A	ani_screen	classification based on ANI only	N/A	N/A	N/A	N/A	N/A
AGTU_39_bin_27_permissive	93.16	2.01	90.03	Gradient Boost (General Model)	11	0.904	33280	298.755	2483584	0.49	2508	143	134775	None	refined	d__Bacteria;p__Pseudomonadota;c__Gammaproteobacteria;o__Arenicellales;f__UBA868;g__UBA868;s__UBA868 sp002295285	GCA_004212795.1	95	d__Bacteria;p__Pseudomonadota;c__Gammaproteobacteria;o__Arenicellales;f__UBA868;g__UBA868;s__UBA868 sp002295285	99.29	0.963	N/A	N/A	N/A	N/A	N/A	N/A	ani_screen	classification based on ANI only	GCA_040262935.1, s__UBA868 sp040262935, 95.0, 89.75, 0.752; GCA_018672825.1, s__UBA868 sp018672825, 95.0, 91.77, 0.825; GCA_016776875.1, s__UBA868 sp016776875, 95.0, 92.16, 0.86	N/A	N/A	N/A	N/A
AGTU_39_bin_3_indper	64.03	2.32	58.02	Gradient Boost (General Model)	11	0.946	3444	252.918	890689	0.29	1114	307	13427	None	not_refined	d__Bacteria;p__Bacteroidota;c__Bacteroidia;o__Flavobacteriales;f__Flavobacteriaceae;g__Marisimplicoccus;s__Marisimplicoccus sp004214015	GCA_004214015.1	95	d__Bacteria;p__Bacteroidota;c__Bacteroidia;o__Flavobacteriales;f__Flavobacteriaceae;g__Marisimplicoccus;s__Marisimplicoccus sp004214015	96.61	0.635	N/A	N/A	N/A	N/A	N/A	N/A	ani_screen	classification based on ANI only	GCA_016777325.1, s__Marisimplicoccus sp016777325, 95.0, 91.75, 0.557; GCA_029252345.1, s__Marisimplicoccus sp029252345, 95.0, 90.8, 0.603; GCA_018646865.1, s__Marisimplicoccus sp014239615, 95.0, 88.0, 0.435	N/A	N/A	N/A	N/A
AGTU_39_bin_31_strict	92.84	0.07	85.22	Neural Network (Specific Model)	11	0.911	23682	325.255	2206725	0.37	2064	163	116946	None	refined	d__Bacteria;p__Bacteroidota;c__Bacteroidia;o__Flavobacteriales;f__Crocinitomicaceae;g__UBA952;s__UBA952 sp943789205	GCA_943789205.1	95	d__Bacteria;p__Bacteroidota;c__Bacteroidia;o__Flavobacteriales;f__Crocinitomicaceae;g__UBA952;s__UBA952 sp943789205	98.43	0.971	N/A	N/A	N/A	N/A	N/A	N/A	ani_screen	classification based on ANI only	GCA_022425625.1, s__UBA952 sp022425625, 95.0, 90.72, 0.815	N/A	N/A	N/A	N/A
AGTU_39_bin_35_indper	78.92	0.46	73.02	Neural Network (Specific Model)	11	0.935	13363	309.652	1406660	0.29	1418	172	45621	None	refined	d__Bacteria;p__Bacteroidota;c__Bacteroidia;o__Flavobacteriales;f__Flavobacteriaceae;g__SGZJ01;s__SGZJ01 sp004213995	GCA_004213995.1	95	d__Bacteria;p__Bacteroidota;c__Bacteroidia;o__Flavobacteriales;f__Flavobacteriaceae;g__SGZJ01;s__SGZJ01 sp004213995	98.18	0.826	N/A	N/A	N/A	N/A	N/A	N/A	ani_screen	classification based on ANI only	GCA_902515565.1, s__SGZJ01 sp902515565, 95.0, 89.57, 0.65; GCA_018674025.1, s__SGZJ01 sp018674025, 95.0, 90.44, 0.686; GCA_016777305.1, s__SGZJ01 sp016777305, 95.0, 94.72, 0.761	N/A	N/A	N/A	N/A
AGTU_39_bin_4_indper	91.28	1	84.22	Gradient Boost (General Model)	11	0.898	21646	350.147	3071347	0.49	2629	269	63758	None	refined	d__Bacteria;p__Planctomycetota;c__Planctomycetia;o__Pirellulales;f__UBA1268;g__UBA1268;s__UBA1268 sp016776925	GCA_016776925.1	95	d__Bacteria;p__Planctomycetota;c__Planctomycetia;o__Pirellulales;f__UBA1268;g__UBA1268;s__UBA1268 sp016776925	99.2	0.9	N/A	N/A	N/A	N/A	N/A	N/A	ani_screen	classification based on ANI only	GCA_039831725.1, s__UBA1268 sp039831725, 95.0, 87.7, 0.601; GCA_003509235.1, s__UBA1268 sp003509235, 95.0, 87.43, 0.447; GCA_963997395.1, s__UBA1268 sp963997395, 95.0, 88.49, 0.64; GCA_029246985.1, s__UBA1268 sp029246985, 95.0, 86.72, 0.699; GCA_030577455.1, s__UBA1268 sp905477565, 95.0, 87.21, 0.624	N/A	N/A	N/A	N/A
AGTU_39_bin_40_strict	81.61	1.93	75.94	Gradient Boost (General Model)	11	0.898	7836	266.041	2201736	0.57	2484	458	40914	None	not_refined	d__Bacteria;p__Pseudomonadota;c__Gammaproteobacteria;o__Pseudomonadales;f__Halieaceae;g__Luminiphilus;s__Luminiphilus sp002683395	GCA_002683395.1	95	d__Bacteria;p__Pseudomonadota;c__Gammaproteobacteria;o__Pseudomonadales;f__Halieaceae;g__Luminiphilus;s__Luminiphilus sp002683395	97.12	0.767	N/A	N/A	N/A	N/A	N/A	N/A	ani_screen	classification based on ANI only	GCA_938085095.1, s__Luminiphilus sp938085095, 95.0, 88.79, 0.551; GCA_943840615.1, s__Luminiphilus sp943840615, 95.0, 93.07, 0.64	N/A	N/A	N/A	N/A
AGTU_39_bin_41_orig	55.13	4.51	52.84	Gradient Boost (General Model)	11	0.95	1705	241.795	1507466	0.51	1979	900	7007	None	not_refined	d__Bacteria;p__Bacteroidota;c__Bacteroidia;o__Flavobacteriales;f__Sanyastnellaceae;g__UA16;s__UA16 sp016777435	GCA_016777435.1	95	d__Bacteria;p__Bacteroidota;c__Bacteroidia;o__Flavobacteriales;f__Sanyastnellaceae;g__UA16;s__UA16 sp016777435	95.88	0.544	N/A	N/A	N/A	N/A	N/A	N/A	ani_screen	classification based on ANI only	GCA_963991335.1, s__UA16 sp963991335, 95.0, 94.97, 0.65; GCA_943788495.1, s__UA16 sp905478895, 96.56, 95.08, 0.792; GCA_002477505.1, s__UA16 sp002477505, 95.0, 91.8, 0.443	N/A	N/A	N/A	N/A
AGTU_39_bin_42_indstr	93.68	0.56	84.03	Neural Network (Specific Model)	11	0.958	24986	319.712	1559951	0.29	1562	117	68709	None	refined	d__Bacteria;p__Bacteroidota;c__Bacteroidia;o__Flavobacteriales;f__Flavobacteriaceae;g__MAG-121220-bin8;s__MAG-121220-bin8 sp002700465	GCA_943789295.1	95	d__Bacteria;p__Bacteroidota;c__Bacteroidia;o__Flavobacteriales;f__Flavobacteriaceae;g__MAG-121220-bin8;s__MAG-121220-bin8 sp002700465	98.43	0.964	N/A	N/A	N/A	N/A	N/A	N/A	ani_screen	classification based on ANI only	GCA_902510655.1, s__MAG-121220-bin8 sp902510655, 95.0, 90.06, 0.723; GCA_018662905.1, s__MAG-121220-bin8 sp018662905, 95.0, 85.93, 0.554; GCA_905182765.1, s__MAG-121220-bin8 sp905182765, 95.0, 84.85, 0.584; GCA_905479415.1, s__MAG-121220-bin8 sp905479415, 95.0, 88.79, 0.808	N/A	N/A	N/A	N/A
AGTU_39_bin_58_orig	97.37	0.15	96.65	Neural Network (Specific Model)	11	0.934	262735	308.597	2978719	0.55	3012	28	497413	None	refined	d__Bacteria;p__Pseudomonadota;c__Alphaproteobacteria;o__Rhodobacterales;f__Rhodobacteraceae;g__Yoonia;s__	N/A	N/A	N/A	N/A	N/A	GCA_029250945.1	95	d__Bacteria;p__Pseudomonadota;c__Alphaproteobacteria;o__Rhodobacterales;f__Rhodobacteraceae;g__Yoonia;s__Yoonia sp029250945	80.39	0.207	d__Bacteria;p__Pseudomonadota;c__Alphaproteobacteria;o__Rhodobacterales;f__Rhodobacteraceae;g__Yoonia;s__	taxonomic classification defined by topology and ANI	classification based on placement in class-level tree	N/A	92.24	11	0.97846	N/A
AGTU_39_bin_60_indper	60.66	2.76	62.06	Gradient Boost (General Model)	11	0.96	3744	245.694	898623	0.36	1175	312	20254	None	not_refined	d__Bacteria;p__Pseudomonadota;c__Gammaproteobacteria;o__SAR86;f__D2472;g__D2472;s__	N/A	N/A	N/A	N/A	N/A	GCA_016779505.1	95	d__Bacteria;p__Pseudomonadota;c__Gammaproteobacteria;o__SAR86;f__D2472;g__D2472;s__D2472 sp016779505	91.06	0.523	d__Bacteria;p__Pseudomonadota;c__Gammaproteobacteria;o__SAR86;f__D2472;g__D2472;s__	taxonomic classification defined by topology and ANI	classification based on placement in class-level tree	GCA_902511425.1, s__D2472 sp902511425, 95.0, 87.85, 0.237; GCA_902593675.1, s__D2472 sp902593675, 95.0, 87.84, 0.331; GCA_003283765.1, s__D2472 sp003283765, 95.0, 87.54, 0.289; GCA_902596165.1, s__D2472 sp902596165, 95.0, 87.43, 0.316; GCA_000307935.1, s__D2472 sp000307935, 95.0, 87.42, 0.23; GCA_028344535.1, s__D2472 sp028344535, 95.0, 87.29, 0.245; GCA_902511575.1, s__D2472 sp902511575, 95.0, 8…	51.53	11	0.98631	Genome not assigned to closest species as it falls outside its pre-defined ANI radius
AGTU_39_bin_62_indstr	58.96	0.86	57	Gradient Boost (General Model)	11	0.959	2396	268.32	1406395	0.56	1679	641	11133	None	not_refined	d__Bacteria;p__Bacteroidota;c__Bacteroidia;o__Flavobacteriales;f__Sanyastnellaceae;g__UA16;s__	N/A	N/A	N/A	N/A	N/A	N/A	N/A	N/A	N/A	N/A	d__Bacteria;p__Bacteroidota;c__Bacteroidia;o__Flavobacteriales;f__Sanyastnellaceae;g__UA16;s__	taxonomic classification defined by topology and ANI	classification based on placement in class-level tree	GCA_938003665.1, s__UA16 sp938003665, 95.0, 89.05, 0.359; GCA_964229455.1, s__UA16 sp964229455, 95.0, 88.61, 0.288; GCA_002448555.1, s__UA16 sp002448555, 95.0, 88.3, 0.244; GCA_029979565.1, s__UA16 sp029979565, 95.0, 88.19, 0.251; GCA_002863125.1, s__UA16 sp002863125, 95.0, 88.18, 0.32; GCA_937884175.1, s__UA16 sp937884175, 95.0, 87.94, 0.227	52.98	11	0.99051	N/A
AGTU_39_bin_64_orig	47.48	1.29	51.18	Gradient Boost (General Model)	11	0.958	1698	205.319	668866	0.3	1044	393	7563	None	not_refined	d__Bacteria;p__Pseudomonadota;c__Alphaproteobacteria;o__Pelagibacterales;f__Pelagibacteraceae;g__Pelagibacter;s__Pelagibacter sp902594635	GCA_902594635.1	95	d__Bacteria;p__Pseudomonadota;c__Alphaproteobacteria;o__Pelagibacterales;f__Pelagibacteraceae;g__Pelagibacter;s__Pelagibacter sp902594635	97.6	0.786	N/A	N/A	N/A	N/A	N/A	N/A	ani_screen	classification based on ANI only	GCA_902561095.1, s__Pelagibacter sp902561095, 95.0, 90.55, 0.33; GCA_902606645.1, s__Pelagibacter sp902606645, 95.0, 91.2, 0.294; GCA_902515625.1, s__Pelagibacter sp902515625, 95.0, 91.14, 0.323; GCA_902606105.1, s__Pelagibacter sp902606105, 95.0, 91.11, 0.359; GCA_902590915.1, s__Pelagibacter sp902590915, 95.0, 94.4, 0.495; GCA_902540595.1, s__Pelagibacter sp902540595, 95.0, 97.06, 0.669; GCA_90…	N/A	N/A	N/A	N/A
AGTU_39_bin_7_indper	68.07	2.92	60.18	Gradient Boost (General Model)	11	0.918	4639	259.807	1659984	0.57	1961	454	38444	None	not_refined	d__Bacteria;p__Pseudomonadota;c__Gammaproteobacteria;o__Pseudomonadales;f__Halieaceae;g__Luminiphilus;s__	N/A	N/A	N/A	N/A	N/A	GCA_938091485.1	95	d__Bacteria;p__Pseudomonadota;c__Gammaproteobacteria;o__Pseudomonadales;f__Halieaceae;g__Luminiphilus;s__Luminiphilus sp938091485	88.7	0.391	d__Bacteria;p__Pseudomonadota;c__Gammaproteobacteria;o__Pseudomonadales;f__Halieaceae;g__Luminiphilus;s__	taxonomic classification defined by topology and ANI	classification based on placement in class-level tree	GCA_024638905.1, s__Luminiphilus sp024638905, 95.0, 87.0, 0.211; GCA_016778085.1, s__Luminiphilus sp016778085, 95.0, 86.23, 0.165; GCA_018222695.1, s__Luminiphilus sp018222695, 95.0, 86.1, 0.181	67.34	11	0.99061	N/A
AGTU_39_bin_71_permissive	99.1	0.64	90.46	Neural Network (Specific Model)	11	0.915	72259	327.624	2008923	0.37	1873	71	149586	None	refined	d__Bacteria;p__Bacteroidota;c__Bacteroidia;o__Flavobacteriales;f__Flavobacteriaceae;g__Patiriisocius;s__Patiriisocius sp949507465	GCA_949507465.1	95	d__Bacteria;p__Bacteroidota;c__Bacteroidia;o__Flavobacteriales;f__Flavobacteriaceae;g__Patiriisocius;s__Patiriisocius sp949507465	97.98	0.916	N/A	N/A	N/A	N/A	N/A	N/A	ani_screen	classification based on ANI only	GCA_913048215.1, s__Patiriisocius sp913048215, 95.0, 86.39, 0.656; GCA_913045325.1, s__Patiriisocius sp003450155, 95.0, 85.23, 0.616	N/A	N/A	N/A	N/A
AGTU_39_bin_74_indstr	70.31	3.42	65.36	Gradient Boost (General Model)	11	0.956	3278	235.892	803799	0.33	1090	275	13274	None	not_refined	d__Bacteria;p__Actinomycetota;c__Acidimicrobiia;o__Actinomarinales;f__Actinomarinaceae;g__Actinomarina;s__Actinomarina sp902593795	GCA_902593795.1	95	d__Bacteria;p__Actinomycetota;c__Acidimicrobiia;o__Actinomarinales;f__Actinomarinaceae;g__Actinomarina;s__Actinomarina sp902593795	97.84	0.725	N/A	N/A	N/A	N/A	N/A	N/A	ani_screen	classification based on ANI only	GCA_902555985.1, s__Actinomarina sp902555985, 95.0, 92.28, 0.568	N/A	N/A	N/A	N/A
AGTU_39_bin_79_orig	66.49	0.29	61.32	Gradient Boost (General Model)	11	0.935	2286	234.748	1186938	0.38	1580	546	13158	None	not_refined	d__Bacteria;p__Pseudomonadota;c__Alphaproteobacteria;o__Caulobacterales;f__Maricaulaceae;g__Hellea;s__	N/A	N/A	N/A	N/A	N/A	GCA_029250925.1	95	d__Bacteria;p__Pseudomonadota;c__Alphaproteobacteria;o__Caulobacterales;f__Maricaulaceae;g__Hellea;s__Hellea sp029250925	94.18	0.81	d__Bacteria;p__Pseudomonadota;c__Alphaproteobacteria;o__Caulobacterales;f__Maricaulaceae;g__Hellea;s__	taxonomic classification defined by topology and ANI	classification based on placement in class-level tree	GCA_018645985.1, s__Hellea sp018645985, 95.0, 91.45, 0.612; GCA_905477785.1, s__Hellea sp905477785, 95.0, 87.36, 0.21	52.98	11	0.99742	Genome not assigned to closest species as it falls outside its pre-defined ANI radius
AGTU_4_bin_10_orig	60.7	0.86	60.67	Gradient Boost (General Model)	11	0.882	2585	234.743	1840791	0.53	2311	755	9985	None	not_refined	d__Bacteria;p__Pseudomonadota;c__Gammaproteobacteria;o__Pseudomonadales;f__Pseudohongiellaceae;g__UBA9145;s__UBA9145 sp002477465	GCA_002477465.1	95	d__Bacteria;p__Pseudomonadota;c__Gammaproteobacteria;o__Pseudomonadales;f__Pseudohongiellaceae;g__UBA9145;s__UBA9145 sp002477465	98.75	0.927	N/A	N/A	N/A	N/A	N/A	N/A	ani_screen	classification based on ANI only	GCA_938091935.1, s__UBA9145 sp938091935, 95.0, 90.55, 0.407; GCA_002684935.1, s__UBA9145 sp002684935, 95.0, 92.29, 0.627	N/A	N/A	N/A	N/A
AGTU_4_bin_13_strict	98.72	1.18	92.61	Gradient Boost (General Model)	11	0.955	18520	358.881	2461420	0.63	2187	244	82857	None	refined	d__Bacteria;p__Bacteroidota;c__Bacteroidia;o__Flavobacteriales;f__Sanyastnellaceae;g__UBA8752;s__UBA8752 sp002862785	GCA_002862785.1	95	d__Bacteria;p__Bacteroidota;c__Bacteroidia;o__Flavobacteriales;f__Sanyastnellaceae;g__UBA8752;s__UBA8752 sp002862785	97.47	0.882	N/A	N/A	N/A	N/A	N/A	N/A	ani_screen	classification based on ANI only	GCA_011522855.1, s__UBA8752 sp011522855, 95.0, 90.44, 0.755; GCA_036159995.1, s__UBA8752 sp036159995, 95.0, 90.02, 0.788	N/A	N/A	N/A	N/A
AGTU_4_bin_16_strict	85.82	0.81	82.99	Gradient Boost (General Model)	11	0.839	22068	282.91	2630399	0.44	2604	299	64255	None	refined	d__Bacteria;p__Pseudomonadota;c__Gammaproteobacteria;o__Pseudomonadales;f__Pseudohongiellaceae;g__UBA9145;s__UBA9145 sp002172295	GCA_002172295.1	95	d__Bacteria;p__Pseudomonadota;c__Gammaproteobacteria;o__Pseudomonadales;f__Pseudohongiellaceae;g__UBA9145;s__UBA9145 sp002172295	98.26	0.933	N/A	N/A	N/A	N/A	N/A	N/A	ani_screen	classification based on ANI only	N/A	N/A	N/A	N/A	N/A
AGTU_4_bin_19_orig	64.57	3.23	47.74	Gradient Boost (General Model)	11	0.905	1716	220.558	1911468	0.47	2621	1138	4480	None	not_refined	d__Bacteria;p__SAR324;c__SAR324;o__SAR324;f__NAC60-12;g__UBA1014;s__UBA1014 sp001469005	GCA_001469005.2	95	d__Bacteria;p__SAR324;c__SAR324;o__SAR324;f__NAC60-12;g__UBA1014;s__UBA1014 sp001469005	96.67	0.801	N/A	N/A	N/A	N/A	N/A	N/A	ani_screen	classification based on ANI only	N/A	N/A	N/A	N/A	N/A
AGTU_4_bin_21_indper	100	0	97.11	Neural Network (Specific Model)	11	0.935	135328	339.984	2189654	0.32	2009	49	225948	None	refined	d__Bacteria;p__Bacteroidota;c__Bacteroidia;o__Flavobacteriales;f__Flavobacteriaceae;g__Asprobacillus;s__Asprobacillus sp038104255	GCA_038104255.1	95	d__Bacteria;p__Bacteroidota;c__Bacteroidia;o__Flavobacteriales;f__Flavobacteriaceae;g__Asprobacillus;s__Asprobacillus sp038104255	96.47	0.921	N/A	N/A	N/A	N/A	N/A	N/A	ani_screen	classification based on ANI only	GCA_938084555.1, s__Asprobacillus sp938084555, 95.0, 87.26, 0.639; GCA_943789455.1, s__Asprobacillus sp943789455, 95.0, 85.43, 0.61; GCA_943788315.1, s__Asprobacillus sp905479435, 95.0, 86.31, 0.621	N/A	N/A	N/A	N/A
AGTU_4_bin_4_indper	89.82	0.01	88.77	Neural Network (Specific Model)	11	0.932	17912	261.08	1861915	0.64	2224	197	62437	None	refined	d__Bacteria;p__Cyanobacteriota;c__Cyanobacteriia;o__PCC-6307;f__Cyanobiaceae;g__Parasynechococcus;s__Parasynechococcus sp000737575	GCF_000737575.1	95	d__Bacteria;p__Cyanobacteriota;c__Cyanobacteriia;o__PCC-6307;f__Cyanobiaceae;g__Parasynechococcus;s__Parasynechococcus sp000737575	99.13	0.979	N/A	N/A	N/A	N/A	N/A	N/A	ani_screen	classification based on ANI only	N/A	N/A	N/A	N/A	N/A
AGTU_4_bin_45_orig	68.98	3.21	44.91	Gradient Boost (General Model)	11	0.962	1797	212.776	528645	0.32	800	293	6909	None	not_refined	d__Bacteria;p__Marinisomatota;c__Marinisomatia;o__Marinisomatales;f__Marinisomataceae;g__Marinisoma;s__Marinisoma sp902538565	GCA_902538565.1	95	d__Bacteria;p__Marinisomatota;c__Marinisomatia;o__Marinisomatales;f__Marinisomataceae;g__Marinisoma;s__Marinisoma sp902538565	97.49	0.855	N/A	N/A	N/A	N/A	N/A	N/A	ani_screen	classification based on ANI only	GCA_902624275.1, s__Marinisoma sp902624275, 95.0, 91.18, 0.43; GCA_902525615.1, s__Marinisoma sp902525615, 95.0, 96.37, 0.785; GCA_028140795.1, s__Marinisoma sp028140795, 95.0, 94.97, 0.74; GCA_019650355.1, s__Marinisoma sp019650355, 95.0, 95.0, 0.62; GCA_902576865.1, s__Marinisoma sp902576865, 95.0, 91.17, 0.361; GCA_016777965.1, s__Marinisoma sp016777965, 95.0, 94.84, 0.363; GCA_902599655.1, s_…	N/A	N/A	N/A	N/A
AGTU_4_bin_48_strict	82.87	0.37	75.55	Gradient Boost (General Model)	11	0.96	6240	291.245	1426162	0.3	1571	320	24617	None	not_refined	d__Bacteria;p__Bacteroidota;c__Bacteroidia;o__Flavobacteriales;f__BACL11;g__GCA-002715885;s__	N/A	N/A	N/A	N/A	N/A	N/A	N/A	N/A	N/A	N/A	d__Bacteria;p__Bacteroidota;c__Bacteroidia;o__Flavobacteriales;f__BACL11;g__GCA-002715885;s__	taxonomic classification defined by topology and ANI	classification based on placement in class-level tree	GCA_902579065.1, s__GCA-002715885 sp902579065, 95.0, 84.3, 0.234	73.63	11	0.95547	N/A
AGTU_4_bin_57_permissive	93.23	1.58	91.87	Gradient Boost (General Model)	11	0.883	58025	362.319	3517503	0.39	2861	159	251093	None	refined	d__Bacteria;p__Verrucomicrobiota;c__Verrucomicrobiia;o__Verrucomicrobiales;f__DEV007;g__EC70;s__EC70 sp013911195	GCA_013911195.1	95	d__Bacteria;p__Verrucomicrobiota;c__Verrucomicrobiia;o__Verrucomicrobiales;f__DEV007;g__EC70;s__EC70 sp013911195	99.42	0.963	N/A	N/A	N/A	N/A	N/A	N/A	ani_screen	classification based on ANI only	GCA_002684575.1, s__EC70 sp002684575, 95.0, 92.51, 0.803	N/A	N/A	N/A	N/A
AGTU_4_bin_59_orig	90.03	2.92	72.88	Gradient Boost (General Model)	11	0.961	4662	273.941	1114537	0.3	1306	300	17419	None	not_refined	d__Bacteria;p__Bacteroidota;c__Bacteroidia;o__Flavobacteriales;f__Flavobacteriaceae;g__Marisimplicoccus;s__Marisimplicoccus sp902583445	GCA_902583445.1	95	d__Bacteria;p__Bacteroidota;c__Bacteroidia;o__Flavobacteriales;f__Flavobacteriaceae;g__Marisimplicoccus;s__Marisimplicoccus sp902583445	99.03	0.753	N/A	N/A	N/A	N/A	N/A	N/A	ani_screen	classification based on ANI only	GCA_902558025.1, s__Marisimplicoccus sp902558025, 95.0, 95.61, 0.764; GCA_017856235.1, s__Marisimplicoccus sp017856235, 95.0, 89.85, 0.592; GCA_902617285.1, s__Marisimplicoccus sp902617285, 95.11, 93.68, 0.708; GCA_016780245.1, s__Marisimplicoccus sp016780245, 95.0, 92.57, 0.597; GCA_902577515.1, s__Marisimplicoccus sp902577515, 95.0, 90.27, 0.555; GCA_902594745.1, s__Marisimplicoccus sp902594745…	N/A	N/A	N/A	N/A
AGTU_4_bin_7_strict	96.19	0.45	99.92	Gradient Boost (General Model)	11	0.893	235058	348.282	4585894	0.56	3926	59	414860	None	refined	d__Bacteria;p__Verrucomicrobiota;c__Verrucomicrobiia;o__Opitutales;f__Opitutaceae;g__Pelagisphaera;s__	N/A	N/A	N/A	N/A	N/A	N/A	N/A	N/A	N/A	N/A	d__Bacteria;p__Verrucomicrobiota;c__Verrucomicrobiia;o__Opitutales;f__Opitutaceae;g__Pelagisphaera;s__	taxonomic classification fully defined by topology	classification based on placement in class-level tree	N/A	90.75	11	0.94646	N/A
AGTU_40_bin_1_indper	77.02	1.02	59.51	Gradient Boost (General Model)	11	0.917	2960	230.987	1469152	0.54	1950	574	14005	None	not_refined	d__Bacteria;p__Pseudomonadota;c__Alphaproteobacteria;o__Rhodobacterales;f__Rhodobacteraceae;g__Nereida;s__Nereida ignava	GCF_001049735.1	95	d__Bacteria;p__Pseudomonadota;c__Alphaproteobacteria;o__Rhodobacterales;f__Rhodobacteraceae;g__Nereida;s__Nereida ignava	97.29	0.953	N/A	N/A	N/A	N/A	N/A	N/A	ani_screen	classification based on ANI only	GCA_024640765.1, s__Nereida sp024640765, 95.0, 95.1, 0.863	N/A	N/A	N/A	N/A
AGTU_40_bin_10_indper	97.5	0.31	92.99	Neural Network (Specific Model)	11	0.924	43207	322.678	2097965	0.4	2005	77	246544	None	not_refined	d__Bacteria;p__Pseudomonadota;c__Gammaproteobacteria;o__Enterobacterales;f__Alteromonadaceae;g__Opacimonas;s__Opacimonas sp949498985	GCA_949498985.1	95	d__Bacteria;p__Pseudomonadota;c__Gammaproteobacteria;o__Enterobacterales;f__Alteromonadaceae;g__Opacimonas;s__Opacimonas sp949498985	99.68	0.934	N/A	N/A	N/A	N/A	N/A	N/A	ani_screen	classification based on ANI only	N/A	N/A	N/A	N/A	N/A
AGTU_40_bin_13_indper	97.83	0.01	97.84	Neural Network (Specific Model)	11	0.935	131248	345.968	1948259	0.36	1758	24	330279	None	refined	d__Bacteria;p__Bacteroidota;c__Bacteroidia;o__Flavobacteriales;f__Flavobacteriaceae;g__Hel1-33-131;s__Hel1-33-131 sp018608725	GCA_943789035.1	95	d__Bacteria;p__Bacteroidota;c__Bacteroidia;o__Flavobacteriales;f__Flavobacteriaceae;g__Hel1-33-131;s__Hel1-33-131 sp018608725	99.08	0.925	N/A	N/A	N/A	N/A	N/A	N/A	ani_screen	classification based on ANI only	GCA_943787365.1, s__Hel1-33-131 sp943787365, 95.0, 92.5, 0.726; GCA_963933105.1, s__Hel1-33-131 sp963933105, 95.0, 84.24, 0.554; GCA_018608765.1, s__Hel1-33-131 sp018608765, 95.0, 85.44, 0.593; GCA_030835325.1, s__Hel1-33-131 sp030835325, 95.0, 92.59, 0.777	N/A	N/A	N/A	N/A
AGTU_40_bin_14_indstr	93.25	0.83	87.31	Gradient Boost (General Model)	11	0.953	11462	311.736	1721584	0.46	1759	215	39307	None	refined	d__Bacteria;p__Bacteroidota;c__Bacteroidia;o__Flavobacteriales;f__Schleiferiaceae;g__UBA10364;s__UBA10364 sp949486955	GCA_949486955.1	95	d__Bacteria;p__Bacteroidota;c__Bacteroidia;o__Flavobacteriales;f__Schleiferiaceae;g__UBA10364;s__UBA10364 sp949486955	99.03	0.806	N/A	N/A	N/A	N/A	N/A	N/A	ani_screen	classification based on ANI only	GCA_002430755.1, s__UBA10364 sp002430755, 95.0, 92.81, 0.77; GCA_003385605.1, s__UBA10364 sp003385605, 95.0, 91.56, 0.874; GCA_011525035.1, s__UBA10364 sp011525035, 95.0, 91.0, 0.855; GCA_012269745.1, s__UBA10364 sp012269745, 95.0, 86.68, 0.451	N/A	N/A	N/A	N/A
AGTU_40_bin_15_indstr	94.65	1.89	82.09	Gradient Boost (General Model)	11	0.951	11361	286.336	1351635	0.33	1499	167	51590	None	refined	d__Bacteria;p__Pseudomonadota;c__Alphaproteobacteria;o__MED-G09;f__MED-G09;g__MED-G09;s__MED-G09 sp002704345	GCA_002704345.1	95	d__Bacteria;p__Pseudomonadota;c__Alphaproteobacteria;o__MED-G09;f__MED-G09;g__MED-G09;s__MED-G09 sp002704345	98.92	0.899	N/A	N/A	N/A	N/A	N/A	N/A	ani_screen	classification based on ANI only	GCA_018658685.1, s__MED-G09 sp018658685, 95.0, 87.56, 0.582	N/A	N/A	N/A	N/A
AGTU_40_bin_17_indstr	91.62	0.35	90.03	Neural Network (Specific Model)	11	0.916	16189	221.927	1126405	0.31	1554	141	53918	None	refined	d__Archaea;p__Thermoproteota;c__Nitrososphaeria;o__Nitrososphaerales;f__Nitrosopumilaceae;g__Nitrosopumilus;s__Nitrosopumilus sp002690535	GCA_003331425.1	95	d__Archaea;p__Thermoproteota;c__Nitrososphaeria;o__Nitrososphaerales;f__Nitrosopumilaceae;g__Nitrosopumilus;s__Nitrosopumilus sp002690535	99.56	0.979	N/A	N/A	N/A	N/A	N/A	N/A	ani_screen	classification based on ANI only	GCA_905612485.1, s__Nitrosopumilus sp905612485, 95.0, 86.16, 0.504; GCA_018674605.1, s__Nitrosopumilus sp018674605, 95.0, 86.97, 0.466; GCA_902514095.1, s__Nitrosopumilus sp902514095, 95.0, 86.6, 0.554; GCA_902514275.1, s__Nitrosopumilus sp902514275, 95.0, 87.46, 0.583; GCA_938073915.1, s__Nitrosopumilus sp938073915, 95.0, 94.07, 0.795; GCA_028448965.1, s__Nitrosopumilus sp028448965, 95.0, 86.5, …	N/A	N/A	N/A	N/A
AGTU_40_bin_2_indstr	100	0.01	99.52	Gradient Boost (General Model)	11	0.926	160484	337.37	2409846	0.5	2207	22	417776	None	refined	d__Bacteria;p__Pseudomonadota;c__Gammaproteobacteria;o__Pseudomonadales;f__Porticoccaceae;g__HTCC2207;s__	N/A	N/A	N/A	N/A	N/A	GCA_018663035.1	95	d__Bacteria;p__Pseudomonadota;c__Gammaproteobacteria;o__Pseudomonadales;f__Porticoccaceae;g__HTCC2207;s__HTCC2207 sp018663035	82.02	0.314	d__Bacteria;p__Pseudomonadota;c__Gammaproteobacteria;o__Pseudomonadales;f__Porticoccaceae;g__HTCC2207;s__	taxonomic classification defined by topology and ANI	classification based on placement in class-level tree	N/A	98.77	11	0.97711	N/A
AGTU_40_bin_28_orig	44.55	0.44	39.27	Gradient Boost (General Model)	11	0.945	1576	196.284	600788	0.34	970	382	3934	None	not_refined	d__Bacteria;p__Pseudomonadota;c__Gammaproteobacteria;o__Burkholderiales;f__Methylophilaceae;g__BACL14;s__BACL14 sp010023085	GCA_024919215.1	95	d__Bacteria;p__Pseudomonadota;c__Gammaproteobacteria;o__Burkholderiales;f__Methylophilaceae;g__BACL14;s__BACL14 sp010023085	98.13	0.856	N/A	N/A	N/A	N/A	N/A	N/A	ani_screen	classification based on ANI only	GCA_024919195.1, s__BACL14 sp024919195, 95.0, 90.51, 0.341; GCA_913048465.1, s__BACL14 sp913048465, 95.0, 90.17, 0.304; GCA_038147655.1, s__BACL14 sp038147655, 95.0, 90.54, 0.286	N/A	N/A	N/A	N/A
AGTU_40_bin_5_indper	99.29	0.02	88.21	Neural Network (Specific Model)	11	0.914	68003	282.746	2579302	0.57	2786	56	173140	None	not_refined	d__Bacteria;p__Pseudomonadota;c__Alphaproteobacteria;o__Rhodobacterales;f__Rhodobacteraceae;g__Yoonia;s__Yoonia sp029250945	GCA_029250945.1	95	d__Bacteria;p__Pseudomonadota;c__Alphaproteobacteria;o__Rhodobacterales;f__Rhodobacteraceae;g__Yoonia;s__Yoonia sp029250945	99.01	0.95	N/A	N/A	N/A	N/A	N/A	N/A	ani_screen	classification based on ANI only	N/A	N/A	N/A	N/A	N/A
AGTU_40_bin_9_indstr	97.62	0.04	86.42	Neural Network (Specific Model)	11	0.939	72291	339.944	2157495	0.31	1988	60	319381	None	refined	d__Bacteria;p__Bacteroidota;c__Bacteroidia;o__Flavobacteriales;f__Flavobacteriaceae;g__Asprobacillus;s__Asprobacillus sp015665265	GCA_015665265.1	95	d__Bacteria;p__Bacteroidota;c__Bacteroidia;o__Flavobacteriales;f__Flavobacteriaceae;g__Asprobacillus;s__Asprobacillus sp015665265	96.25	0.877	N/A	N/A	N/A	N/A	N/A	N/A	ani_screen	classification based on ANI only	GCA_018608485.1, s__Asprobacillus sp018608485, 95.0, 93.75, 0.771; GCA_913061465.1, s__Asprobacillus sp913061465, 95.0, 84.57, 0.398; GCA_943789455.1, s__Asprobacillus sp943789455, 95.0, 85.57, 0.467; GCA_943788315.1, s__Asprobacillus sp905479435, 95.0, 86.38, 0.435; GCA_964021805.1, s__Asprobacillus sp964021805, 95.0, 93.82, 0.897	N/A	N/A	N/A	N/A
AGTU_41_bin_12_indstr	84.68	0.39	79.8	Gradient Boost (General Model)	11	0.95	24107	322.273	1396636	0.47	1375	119	66275	None	refined	d__Bacteria;p__Bacteroidota;c__Bacteroidia;o__Flavobacteriales;f__Flavobacteriaceae;g__UBA3478;s__UBA3478 sp030836435	GCA_030836435.1	95	d__Bacteria;p__Bacteroidota;c__Bacteroidia;o__Flavobacteriales;f__Flavobacteriaceae;g__UBA3478;s__UBA3478 sp030836435	97.19	0.784	N/A	N/A	N/A	N/A	N/A	N/A	ani_screen	classification based on ANI only	GCA_030834365.1, s__UBA3478 sp030834365, 95.0, 89.95, 0.652; GCA_018402205.1, s__UBA3478 sp018402205, 95.0, 86.52, 0.526	N/A	N/A	N/A	N/A
AGTU_41_bin_34_indper	74.11	0.92	68.79	Neural Network (Specific Model)	11	0.906	11008	296.538	1991145	0.55	2033	285	72239	None	not_refined	d__Bacteria;p__Pseudomonadota;c__Gammaproteobacteria;o__Pseudomonadales;f__Halieaceae;g__Luminiphilus;s__	N/A	N/A	N/A	N/A	N/A	N/A	N/A	N/A	N/A	N/A	d__Bacteria;p__Pseudomonadota;c__Gammaproteobacteria;o__Pseudomonadales;f__Halieaceae;g__Luminiphilus;s__	taxonomic classification fully defined by topology	classification based on placement in class-level tree	N/A	73.81	11	0.92989	N/A
AGTU_41_bin_4_strict	89.94	0.34	84.8	Neural Network (Specific Model)	11	0.916	36101	298.454	1795325	0.55	1844	122	112973	None	refined	d__Bacteria;p__Pseudomonadota;c__Gammaproteobacteria;o__Burkholderiales;f__Burkholderiaceae;g__UBA2463;s__UBA2463 sp030828265	GCA_030828265.1	95	d__Bacteria;p__Pseudomonadota;c__Gammaproteobacteria;o__Burkholderiales;f__Burkholderiaceae;g__UBA2463;s__UBA2463 sp030828265	98.98	0.945	N/A	N/A	N/A	N/A	N/A	N/A	ani_screen	classification based on ANI only	N/A	N/A	N/A	N/A	N/A
AGTU_41_bin_45_strict	100	0	99.04	Neural Network (Specific Model)	11	0.916	204356	310.097	2723363	0.58	2685	26	479513	None	refined	d__Bacteria;p__Pseudomonadota;c__Alphaproteobacteria;o__Rhodobacterales;f__Rhodobacteraceae;g__M30B80;s__	N/A	N/A	N/A	N/A	N/A	N/A	N/A	N/A	N/A	N/A	d__Bacteria;p__Pseudomonadota;c__Alphaproteobacteria;o__Rhodobacterales;f__Rhodobacteraceae;g__M30B80;s__	taxonomic novelty determined using RED	classification based on placement in class-level tree	N/A	98.05	11	0.89839	N/A
[truncated: 1,064 more rows]

## Sheet: Table S7
Table S7 Overview of genetic novelty in single MAGs as proportion of unknown proteins. MAGs listed are the final MAG set published on zenodo and fulfill the quality criteria of completeness >50% and contamination <10%.
[truncated: 1,373 more rows]
